# Supplementary material for: Quantitative proteome analysis of LAP1-deficient human fibroblasts: A pilot approach for predicting the signaling pathways deregulated in LAP1-associated diseases
Source: Biochem Biophys Rep. 2024 Jun 26;39:101757. doi: 10.1016/j.bbrep.2024.101757 (PMC11260385; doi:10.1016/j.bbrep.2024.101757)
Supplement: Multimedia component 1 [file mmc1.xlsx]

## Sheet: Article Info
Article title
Quantitative proteome analysis of LAP1-deficient human fibroblasts: A pilot approach for predicting the signaling pathways deregulated in LAP1-associated diseases
Journal
Biochemistry and Biophysics Reports
Authors
Cátia D. Pereira a, Guadalupe Espadas b,c, Filipa Martins a, Anne T. Bertrand d, Laurent Servais e,f, Eduard Sabidó b,c, Philippe Chevalier g,h, Odete A.B. da Cruz e Silva a and Sandra Rebelo a,*
Affiliations
a Institute of Biomedicine (iBiMED), Department of Medical Sciences, University of Aveiro, 3810-193, Aveiro, Portugal; daniela.pereira@ua.pt (C.D.P.); samartins@ua.pt (F.M.); odetecs@ua.pt (O.A.B.-d.C.S.)
b Center for Genomics Regulation, The Barcelona Institute of Science and Technology (BIST), Barcelona, Spain; guadalupe.espadas@crg.eu (G.E.); eduard.sabido@crg.eu (E.S.)
c Universitat Pompeu Fabra, Barcelona, Spain
d Sorbonne Université, Inserm, Institut de Myologie, Centre de Recherche en Myologie, Paris, France; a.bertrand@institut-myologie.org
e MDUK Oxford Neuromuscular Center, Department of Paediatrics, University of Oxford and NIHR Oxford Biomedical Research Center, Oxford, OX3 9DU, United Kingdom; laurent.servais@paediatrics.ox.ac.uk
f Neuromuscular Center, Division of Paediatrics, University Hospital of Liège and University of Liège, 4000, Liège, Belgium
g Université Claude Bernard Lyon 1, Lyon, France; philippe.chevalier@chu-lyon.fr
h Hospices Civils de Lyon, Lyon, France
* Corresponding author
srebelo@ua.pt

## Sheet: Contents
Section	Description
Upregulated	Supplementary Table S1. List of upregulated proteins identified by LC–MS/MS in LAP1 E482A fibroblasts as compared to control fibroblasts
Downregulated	Supplementary Table S2. List of downregulated proteins identified by LC–MS/MS in LAP1 E482A fibroblasts as compared to control fibroblasts
All_Protein Class	Supplementary Table S3. Protein class-based functional classification of differentially expressed proteins identified in LAP1 E482A fibroblasts as compared to control fibroblasts using the PANTHER online resource
All_GO+Pathways	Supplementary Table S4. Functional enrichment analysis of differentially expressed proteins identified in LAP1 E482A fibroblasts as compared to control fibroblasts using the STRING database
All_Network	Supplementary Fig. S1. PPI network of differentially expressed proteins identified in LAP1 E482A fibroblasts as compared to control fibroblasts
Clusters_Network	Supplementary Fig. S2. PPI subnetworks of clusters comprising differentially expressed proteins identified in LAP1 E482A fibroblasts as compared to control fibroblasts
Clusters	Supplementary Table S5. List of clusters comprising differentially expressed proteins identified in LAP1 E482A fibroblasts as compared to control fibroblasts
Clusters 1+13+21+34_GO+Pathways	Supplementary Table S6. Functional enrichment analysis of clusters 1, 13, 21 and 34 comprising differentially expressed proteins identified in LAP1 E482A fibroblasts as compared to control fibroblasts using the STRING database
Cluster 2_GO+Pathways	Supplementary Table S7. Functional enrichment analysis of cluster 2 comprising differentially expressed proteins identified in LAP1 E482A fibroblasts as compared to control fibroblasts using the STRING database
Cluster 3_GO+Pathways	Supplementary Table S8. Functional enrichment analysis of cluster 3 comprising differentially expressed proteins identified in LAP1 E482A fibroblasts as compared to control fibroblasts using the STRING database
Cluster 4_GO+Pathways	Supplementary Table S9. Functional enrichment analysis of cluster 4 comprising differentially expressed proteins identified in LAP1 E482A fibroblasts as compared to control fibroblasts using the STRING database
Cluster 5_GO+Pathways	Supplementary Table S10. Functional enrichment analysis of cluster 5 comprising differentially expressed proteins identified in LAP1 E482A fibroblasts as compared to control fibroblasts using the STRING database
Cluster 6_GO+Pathways	Supplementary Table S11. Functional enrichment analysis of cluster 6 comprising differentially expressed proteins identified in LAP1 E482A fibroblasts as compared to control fibroblasts using the STRING database
Cluster 7_GO+Pathways	Supplementary Table S12. Functional enrichment analysis of cluster 7 comprising differentially expressed proteins identified in LAP1 E482A fibroblasts as compared to control fibroblasts using the STRING database
Cluster 8_GO+Pathways	Supplementary Table S13. Functional enrichment analysis of cluster 8 comprising differentially expressed proteins identified in LAP1 E482A fibroblasts as compared to control fibroblasts using the STRING database
Cluster 9_GO+Pathways	Supplementary Table S14. Functional enrichment analysis of cluster 9 comprising differentially expressed proteins identified in LAP1 E482A fibroblasts as compared to control fibroblasts using the STRING database
Cluster 10_Pathways	Supplementary Table S15. Functional enrichment analysis of cluster 10 comprising differentially expressed proteins identified in LAP1 E482A fibroblasts as compared to control fibroblasts using the STRING database
Cluster 11_GO+Pathways	Supplementary Table S16. Functional enrichment analysis of cluster 11 comprising differentially expressed proteins identified in LAP1 E482A fibroblasts as compared to control fibroblasts using the STRING database
Cluster 14_GO	Supplementary Table S17. Functional enrichment analysis of cluster 14 comprising differentially expressed proteins identified in LAP1 E482A fibroblasts as compared to control fibroblasts using the STRING database
Clusters 15+31_GO+Pathways	Supplementary Table S18. Functional enrichment analysis of clusters 15 and 31 comprising differentially expressed proteins identified in LAP1 E482A fibroblasts as compared to control fibroblasts using the STRING database
Cluster 16_GO	Supplementary Table S19. Functional enrichment analysis of cluster 16 comprising differentially expressed proteins identified in LAP1 E482A fibroblasts as compared to control fibroblasts using the STRING database
Cluster 18_Pathways	Supplementary Table S20. Functional enrichment analysis of cluster 18 comprising differentially expressed proteins identified in LAP1 E482A fibroblasts as compared to control fibroblasts using the STRING database
Cluster 19_GO+Pathways	Supplementary Table S21. Functional enrichment analysis of cluster 19 comprising differentially expressed proteins identified in LAP1 E482A fibroblasts as compared to control fibroblasts using the STRING database
Cluster 20_GO+Pathways	Supplementary Table S22. Functional enrichment analysis of cluster 20 comprising differentially expressed proteins identified in LAP1 E482A fibroblasts as compared to control fibroblasts using the STRING database
Cluster 22_GO	Supplementary Table S23. Functional enrichment analysis of cluster 22 comprising differentially expressed proteins identified in LAP1 E482A fibroblasts as compared to control fibroblasts using the STRING database
Cluster 23_GO	Supplementary Table S24. Functional enrichment analysis of cluster 23 comprising differentially expressed proteins identified in LAP1 E482A fibroblasts as compared to control fibroblasts using the STRING database
Cluster 24_GO+Pathways	Supplementary Table S25. Functional enrichment analysis of cluster 24 comprising differentially expressed proteins identified in LAP1 E482A fibroblasts as compared to control fibroblasts using the STRING database
Cluster 25_GO+Pathways	Supplementary Table S26. Functional enrichment analysis of cluster 25 comprising differentially expressed proteins identified in LAP1 E482A fibroblasts as compared to control fibroblasts using the STRING database
Cluster 26_GO	Supplementary Table S27. Functional enrichment analysis of cluster 26 comprising differentially expressed proteins identified in LAP1 E482A fibroblasts as compared to control fibroblasts using the STRING database
Cluster 27_GO+Pathways	Supplementary Table S28. Functional enrichment analysis of cluster 27 comprising differentially expressed proteins identified in LAP1 E482A fibroblasts as compared to control fibroblasts using the STRING database
Cluster 29_GO+Pathways	Supplementary Table S29. Functional enrichment analysis of cluster 29 comprising differentially expressed proteins identified in LAP1 E482A fibroblasts as compared to control fibroblasts using the STRING database
Cluster 32_GO	Supplementary Table S30. Functional enrichment analysis of cluster 32 comprising differentially expressed proteins identified in LAP1 E482A fibroblasts as compared to control fibroblasts using the STRING database
Cluster 36_GO	Supplementary Table S31. Functional enrichment analysis of cluster 36 comprising differentially expressed proteins identified in LAP1 E482A fibroblasts as compared to control fibroblasts using the STRING database
Cluster 37_GO	Supplementary Table S32. Functional enrichment analysis of cluster 37 comprising differentially expressed proteins identified in LAP1 E482A fibroblasts as compared to control fibroblasts using the STRING database
Cluster 38_GO+Pathways	Supplementary Table S33. Functional enrichment analysis of cluster 38 comprising differentially expressed proteins identified in LAP1 E482A fibroblasts as compared to control fibroblasts using the STRING database
Cluster 39_GO+Pathways	Supplementary Table S34. Functional enrichment analysis of cluster 39 comprising differentially expressed proteins identified in LAP1 E482A fibroblasts as compared to control fibroblasts using the STRING database
Cluster 41_GO	Supplementary Table S35. Functional enrichment analysis of cluster 41 comprising differentially expressed proteins identified in LAP1 E482A fibroblasts as compared to control fibroblasts using the STRING database

## Sheet: Upregulated
Supplementary Table S1. List of upregulated proteins identified by LC–MS/MS in LAP1 E482A fibroblasts as compared to control fibroblasts. The UniProt accession number, gene name and protein name of the 166 upregulated proteins, as well as the protein fold change (log2 of the ratio between protein abundance in LAP1 E482A fibroblasts and in control fibroblasts; 0.5 < log2 ≤ 6.64) and respective adj…
UniProt accession	Gene name	Protein name	Fold change (log2 ratio)	p-value
P80404	ABAT	4-Aminobutyrate aminotransferase	6.64	*
Q9NP58	ABCB6	ATP-binding cassette subfamily B member 6	6.64	*
P16112	ACAN	Aggrecan	6.64	*
Q8IZF2	ADGRF5	Adhesion G protein-coupled receptor F5 / G protein-coupled receptor 116	6.64	*
P00325	ADH1B	Alcohol dehydrogenase 1B	6.64	*
Q9H8T0	AKTIP	Akt-interacting protein	6.64	*
P43353	ALDH3B1	Aldehyde dehydrogenase family 3 member B1	6.64	*
Q4VCS5	AMOT	Angiomotin	6.64	*
P56377	AP1S2	Adaptor-related protein complex 1 subunit σ2	6.64	*
P29972	AQP1	Aquaporin 1	6.64	*
Q9Y6D5	ARFGEF2	ADP-ribosylation factor guanine nucleotide exchange factor 2 / Brefeldin A-inhibited guanine nucleotide exchange protein 2	3.64	0.03018
O95376	ARIH2	Ariadne homolog 2	6.64	*
Q5T9A4	ATAD3B	ATPase family AAA domain-containing protein 3B	6.64	*
P61769	B2M	β2-Microglobulin	1.30	0.09764
Q9NYM9	BET1L	BET1-like protein	6.64	*
P21810	BGN	Biglycan	6.64	*
Q7KYR7	BTN2A1	Butyrophilin subfamily 2 member A1	6.64	*
Q05682	CALD1	Caldesmon 1	1.57	0.05573
Q9NZT1	CALML5	Calmodulin-like protein 5	6.64	*
Q08AD1	CAMSAP2	Calmodulin-regulated spectrin-associated protein 2	6.64	*
Q9P1Z9	CCDC180	Coiled-coil domain-containing protein 180	6.64	*
Q7Z3E2	CCDC186	Coiled-coil domain-containing protein 186	2.08	0.05573
Q9NVE4	CCDC87	Coiled-coil domain-containing protein 87	6.64	*
Q14094	CCNI	Cyclin I	6.64	*
P21926	CD9	CD9 antigen	1.59	0.05573
P14209	CD99	CD99 antigen	1.86	0.05573
P55285	CDH6	Cadherin 6	6.64	*
Q9NYQ7	CELSR3	Cadherin EGF LAG seven-pass G-type receptor 3	6.64	*
Q8WVB6	CHTF18	Chromosome transmission fidelity factor 18	6.64	*
P12277	CKB	Creatine kinase B	0.64	0.06288
Q15417	CNN3	Calponin 3	0.83	0.05573
Q05707	COL14A1	Collagen type XIV α1 chain	6.64	*
P25940	COL5A3	Collagen type V α3 chain	6.64	*
P61201	COPS2	COP9 signalosome complex subunit 2	1.19	0.06288
Q9UBL6	CPNE7	Copine 7	6.64	*
P50238	CRIP1	Cysteine-rich protein 1	2.39	0.09098
O75462	CRLF1	Cytokine receptor-like factor 1	6.64	*
P02511	CRYAB	α-Crystallin B chain / Heat shock protein family B member 5	4.19	0.01422
P48061	CXCL12	C-X-C motif chemokine ligand 12 / Stromal cell-derived factor 1	3.36	0.06810
Q16678	CYP1B1	Cytochrome P450 family 1 subfamily B member 1	1.12	0.08861
Q9Y4B6	DCAF1	DDB1- and CUL4-associated factor 1	6.64	*
Q9NPI6	DCP1A	mRNA decapping enzyme 1A	6.64	*
P11532	DMD	Dystrophin	6.64	*
P32519	ELF1	E74-like ETS transcription factor 1	6.64	*
O00472	ELL2	Elongation factor for RNA polymerase II 2	2.02	0.06810
O43491	EPB41L2	Erythrocyte membrane protein band 4.1-like 2	1.36	0.06810
P54762	EPHB1	Ephrin type B receptor 1 / EPH receptor B1	6.64	*
O95864	FADS2	Fatty acid desaturase 2 / Acyl-CoA 6 desaturase	6.64	*
Q8TBP5	FAM174A	Family with sequence similarity 174 member A	6.64	*
Q8NEZ5	FBXO22	F-box only protein 22	6.64	*
P02679	FGG	Fibrinogen γ chain	6.64	*
Q9H9S5	FKRP	Fukutin-related protein	6.64	*
P21333	FLNA	Filamin A	0.94	0.08354
O75369	FLNB	Filamin B	2.51	0.05573
Q6ZNA5	FRRS1	Ferric-chelate reductase 1	6.64	*
P06241	FYN	Tyrosine protein kinase Fyn	6.64	*
O00591	GABRP	γ-Aminobutyric acid type A receptor subunit π	6.64	*
Q8N428	GALNT16	Polypeptide N-acetylgalactosaminyltransferase 16	6.64	*
P32456	GBP2	Guanylate-binding protein 2	6.64	*
P36269	GGT5	γ-Glutamyl transferase 5	6.64	*
P48637	GSS	Glutathione synthetase	1.90	0.05573
Q03013	GSTM4	Glutathione S-transferase μ4	6.64	*
Q86WZ0	HEATR4	HEAT repeat-containing protein 4	6.64	*
Q96QV1	HHIP	Hedgehog-interacting protein	6.64	*
P01889	HLA-B	Human leukocyte antigen B / Major histocompatibility complex, class I, B	4.12	0.05573
P31271	HOXA13	Homeobox A13	6.64	*
Q9NWY4	HPF1	Histone PARylation factor 1	6.64	*
O14558	HSPB6	Heat shock protein family B member 6 / Heat shock 20 kDa-like protein	1.33	0.06438
Q9HB29	IL1RL2	Interleukin 1 receptor-like 2	6.64	*
Q9NQS7	INCENP	Inner centromere protein	6.64	*
O00410	IPO5	Importin 5	0.85	0.09059
Q5VVH5	IRAK1BP1	Interleukin 1 receptor-associated kinase 1-binding protein 1	6.64	*
P48200	IREB2	Iron-responsive element-binding protein 2	3.09	0.09039
Q13683	ITGA7	Integrin subunit α7	6.64	*
P53708	ITGA8	Integrin subunit α8	6.64	*
P78504	JAG1	Jagged 1	6.64	*
Q86V97	KBTBD6	Kelch repeat and BTB domain-containing protein 6	6.64	*
Q14681	KCTD2	Potassium channel tetramerization domain-containing protein 2	6.64	*
O75525	KHDRBS3	K homology domain-containing, RNA-binding, signal transduction-associated protein 3	6.64	*
Q08380	LGALS3BP	Lectin galactoside-binding soluble 3-binding protein / Galectin 3-binding protein	6.64	*
Q9NZU5	LMCD1	LIM and cysteine-rich domains protein 1	1.00	0.06288
P20700	LMNB1	Lamin B1	0.74	0.09508
Q93052	LPP	Lipoma preferred partner	0.66	0.05575
Q14392	LRRC32	Leucine-rich repeat-containing protein 32 / Glycoprotein A repetitions predominant	6.64	*
Q9BXY0	MAK16	MAK16 homolog	6.64	*
Q99683	MAP3K5	Mitogen-activated protein kinase kinase kinase 5	6.64	*
Q9Y4F3	MARF1	Meiosis arrest female protein 1 / Meiosis regulator and mRNA stability factor 1	6.64	*
Q9UBB5	MBD2	Methyl-CpG-binding domain protein 2	6.64	*
A4D2B0	MBLAC1	Metallo-β-lactamase domain-containing protein 1	6.64	*
Q14814	MEF2D	Myocyte-specific enhancer factor 2D	6.64	*
Q9H8H3	METTL7A	Methyltransferase-like protein 7A	6.64	*
Q08431	MFGE8	Milk fat globule-EGF factor 8 / Lactadherin	2.34	0.00262
Q9UQ53	MGAT4B	α-1,3-Mannosyl-glycoprotein 4-β-N-acetylglucosaminyltransferase B	6.64	*
Q8IY33	MICALL2	MICAL-like protein 2	6.64	*
Q99797	MIPEP	Mitochondrial intermediate peptidase	6.64	*
Q15014	MORF4L2	Mortality factor 4-like protein 2	6.64	*
P35749	MYH11	Myosin heavy chain 11	6.64	*
P60660	MYL6	Myosin light chain 6	0.81	0.05573
Q6IA69	NADSYN1	NAD+ synthetase 1 / Glutamine-dependent NAD+ synthetase	1.53	0.08861
P61601	NCALD	Neurocalcin δ	6.64	*
Q9HCD5	NCOA5	Nuclear receptor coactivator 5	1.32	0.09059
Q9Y618	NCOR2	Nuclear receptor corepressor 2	6.64	*
Q9NRX3	NDUFA4L2	NADH dehydrogenase (ubiquinone) 1 α subcomplex subunit 4-like 2	6.64	*
Q8NHV4	NEDD1	Neural precursor cell-expressed, developmentally downregulated protein 1	6.64	*
Q14511	NEDD9	Neural precursor cell-expressed, developmentally downregulated protein 9 / Human enhancer of filamentation 1	6.64	*
P35228	NOS2	Nitric oxide synthase 2 / Inducible nitric oxide synthase	6.64	*
P15559	NQO1	NAD(P)H quinone oxidoreductase 1 / NAD(P)H quinone dehydrogenase 1	6.64	*
P24468	NR2F2	Nuclear receptor subfamily 2 group F member 2 / COUP transcription factor 2	6.64	*
Q9H1E3	NUCKS1	Nuclear ubiquitous casein and cyclin-dependent kinase substrate 1	0.57	0.09764
Q9NV35	NUDT15	Nudix hydrolase 15	6.64	*
Q68BL8	OLFML2B	Olfactomedin-like protein 2B	6.64	*
Q9ULE6	PALD1	Paladin 1	6.64	*
Q8WX93	PALLD	Palladin	1.19	0.09353
Q460N5	PARP14	Poly(ADP-ribose) polymerase family member 14	6.64	*
Q86T03	PIP4P1	Phosphatidylinositol-4,5-bisphosphate 4-phosphatase 1 / Transmembrane protein 55B	6.64	*
Q13835	PKP1	Plakophilin 1	6.64	*
P13797	PLS3	Plastin 3	3.70	0.06660
Q9UL42	PNMA2	Paraneoplastic antigen Ma2	6.64	*
Q6ZV29	PNPLA7	Patatin-like phospholipase domain-containing protein 7	6.64	*
P63098	PPP3R1	Protein phosphatase 3 regulatory subunit B, α isoform / Calcineurin subunit B type 1	1.25	0.06288
Q9UNN8	PROCR	Protein C receptor / Endothelial cell protein C receptor	4.63	0.05573
P28065	PSMB9	Proteasome 20S subunit β9	2.56	0.06658
Q9P2N5	RBM27	RNA-binding motif protein 27	6.64	*
Q9H1K0	RBSN	Rabenosyn 5	6.64	*
P78509	RELN	Reelin	6.64	*
P40937	RFC5	Replication factor C subunit 5	6.64	*
Q92546	RGP1	Rab6A-GEF complex partner 1	6.64	*
Q5XPI4	RNF123	RING finger protein 123	6.64	*
Q9BXT8	RNF17	RING finger protein 17	6.64	*
P10301	RRAS	Ras-related protein R-Ras	0.53	0.06288
Q7L4I2	RSRC2	Arginine/serine-rich coiled-coil protein 2	6.64	*
Q15404	RSU1	Ras suppressor protein 1	0.81	0.09764
Q5K651	SAMD9	Sterile α motif domain-containing protein 9	1.80	0.06288
Q8IVN8	SBSPON	Somatomedin B and thrombospondin type 1 domain-containing protein	6.64	*
O15127	SCAMP2	Secretory carrier-associated membrane protein 2	0.79	0.05573
Q9HBR0	SLC38A10	Solute carrier family 38 member 10	6.64	*
Q16637	SMN1; SMN2	Survival motor neuron protein	6.64	*
P52788	SMS	Spermine synthase	1.52	0.08861
Q07617	SPAG1	Sperm-associated antigen 1	6.64	*
Q08629	SPOCK1	Sparc/osteonectin, cwcv and kazal-like domains proteoglycan 1 / Testican 1	6.64	*
P51692	STAT5B	Signal transducer and activator of transcription 5B	6.64	*
Q9Y2K9	STXBP5L	Syntaxin-binding protein 5-like / Tomosyn 2	6.64	*
P50225	SULT1A1	Sulfotransferase family 1A member 1	6.64	*
P10646	TFPI	Tissue factor pathway inhibitor	6.64	*
Q9NWX6	THG1L	tRNA-histidine guanylyltransferase 1-like	6.64	*
Q9GZM7	TINAGL1	Tubulointerstitial nephritis antigen-like 1	6.64	*
Q9Y519	TMEM184B	Transmembrane protein 184B	6.64	*
Q96SK2	TMEM209	Transmembrane protein 209	6.64	*
O94886	TMEM63A	Transmembrane protein 63A / CSC1-like protein 1	6.64	*
Q6PI78	TMEM65	Transmembrane protein 65	6.64	*
P62328	TMSB4X	Thymosin β4 X-linked	1.43	0.06288
Q96HA7	TONSL	Tonsoku-like protein	6.64	*
P09493	TPM1	Tropomyosin 1	2.10	0.05573
P67936	TPM4	Tropomyosin 4	0.86	0.05573
Q9C035	TRIM5	Tripartite motif-containing protein 5	6.64	*
Q6PJ69	TRIM65	Tripartite motif-containing protein 65	6.64	*
Q9C029	TRIM7	Tripartite motif-containing protein 7	6.64	*
Q15650	TRIP4	Thyroid hormone receptor-interacting protein 4 / Activating signal cointegrator 1	1.21	0.09098
Q92574	TSC1	Tuberous sclerosis complex 1 / Hamartin	2.03	0.08521
Q96AY4	TTC28	Tetratricopeptide repeat protein 28	6.64	*
Q9BRT2	UQCC2	Ubiquinol-cytochrome c reductase complex assembly factor 2	6.64	*
Q9H1Z4	WDR13	WD repeat-containing protein 13	6.64	*
Q15061	WDR43	WD repeat-containing protein 43	6.64	*
P18887	XRCC1	X-ray repair cross-complementing protein 1	6.64	*
Q6FIF0	ZFAND6	Zinc finger AN1-type domain-containing protein 6 / Protein associated with PRK1	6.64	*
Q8IZ26	ZNF34	Zinc finger protein 34	6.64	*
ADP, adenosine diphosphate; ATP, adenosine triphosphate; BET1, blocked early in transport 1; BTB, broad-complex, tramtrack and bric-à-brac; CD, cluster of differentiation; CoA, coenzyme A; COP9, constitutive photomorphogenesis 9; COUP, chicken ovalbumin upstream promoter; CSC1, calcium permeable stress-gated cation channel 1; CUL4, cullin 4; DDB1, DNA damage-binding protein 1; DNA, deoxyribonucle…

## Sheet: Downregulated
Supplementary Table S2. List of downregulated proteins identified by LC–MS/MS in LAP1 E482A fibroblasts as compared to control fibroblasts. The UniProt accession number, gene name and protein name of the 220 downregulated proteins, as well as the protein fold change (log2 of the ratio between protein abundance in LAP1 E482A fibroblasts and in control fibroblasts; –6.64 ≤ log2 < –0.5) and respecti…
UniProt accession	Gene name	Protein name	Fold change (log2 ratio)	p-value
P33527	ABCC1	ATP-binding cassette subfamily C member 1 / Multidrug resistance-associated protein 1	–0.83	0.05668
P16219	ACADS	Short chain-specific acyl-CoA dehydrogenase	–6.64	*
Q9NRZ7	AGPAT3	1-Acylglycerol-3-phosphate O-acyltransferase 3	–6.64	*
P15121	AKR1B1	Aldo-keto reductase family 1 member B1	–2.39	0.05573
Q9H161	ALX4	Aristaless-like homeobox 4	–0.65	0.08527
Q8IZ07	ANKRD13A	Ankyrin repeat domain-containing protein 13A	–1.85	0.08861
Q8NB46	ANKRD52	Ankyrin repeat domain-containing protein 52 / Serine/threonine protein phosphatase 6 regulatory ankyrin repeat subunit C	–6.64	*
P15144	ANPEP	Aminopeptidase N / Alanyl aminopeptidase	–2.53	0.05573
P04083	ANXA1	Annexin A1	–1.71	0.05573
P08758	ANXA5	Annexin A5	–0.82	0.06970
P07741	APRT	Adenine phosphoribosyltransferase	–1.20	0.09039
Q52LW3	ARHGAP29	Rho GTPase-activating protein 29	–6.64	*
Q17R89	ARHGAP44	Rho GTPase-activating protein 44	–6.64	*
Q6ZSZ5	ARHGEF18	Rho guanine nucleotide exchange factor 18	–6.64	*
Q8IVW6	ARID3B	AT-rich interaction domain-containing protein 3B	–6.64	*
Q9HBK9	AS3MT	Arsenite methyltransferase	–6.64	*
Q8N3C0	ASCC3	Activating signal cointegrator 1 complex subunit 3	–2.18	0.06288
Q9Y4P1	ATG4B	Autophagy-related protein 4 homolog B	–6.64	*
P61421	ATP6V0D1	V-type proton ATPase subunit d1	–0.84	0.08070
O75348	ATP6V1G1	V-type proton ATPase subunit G1	–0.64	0.06288
Q8NBF6	AVL9	AVL9 cell migration-associated / Late secretory pathway protein AVL9 homolog	–1.44	0.08527
O94766	B3GAT3	β-1,3-Glucuronyltransferase 3 / Galactosylgalactosylxylosylprotein 3-β-glucuronosyltransferase 3	–6.64	*
Q92843	BCL2L2	BCL2-like protein 2	–6.64	*
Q9H694	BICC1	Bicaudal C homolog 1 / Bicaudal C family RNA-binding protein 1	–6.64	*
Q96IK1	BOD1	Biorientation defective protein 1 / Biorientation of chromosomes in cell division protein 1	–6.64	*
P25440	BRD2	Bromodomain-containing protein 2	–6.64	*
Q8NEA5	C19orf18	Chromosome 19 open reading frame 18	–6.64	*
Q9BV19	C1orf50	Chromosome 1 open reading frame 50	–6.64	*
Q9BY67	CADM1	Cell adhesion molecule 1	–6.64	*
Q5EG05	CARD16	Caspase recruitment domain-containing protein 16	–6.64	*
O15234	CASC3	Cancer susceptibility candidate 3 protein / Metastatic lymph node 51 protein	–6.64	*
P51636	CAV2	Caveolin 2	–0.86	0.09997
Q5M9N0	CCDC158	Coiled-coil domain-containing protein 158	–6.64	*
Q9NR16	CD163L1	CD163 antigen-like 1	–6.64	*
P38936	CDKN1A	Cyclin-dependent kinase inhibitor 1A / p21	–6.64	*
P42771	CDKN2A	Cyclin-dependent kinase inhibitor 2A / p16INK4a	–6.64	*
Q9Y4F5	CEP170B	Centrosomal protein 170B	–6.64	*
O95628	CNOT4	CCR4-NOT transcription complex subunit 4	–6.64	*
Q9UFF9	CNOT8	CCR4-NOT transcription complex subunit 8	–6.64	*
P39060	COL18A1	Collagen type XVIII α1 chain	–1.25	0.06451
Q9NQ92	COPRS	Coordinator of PRMT5 and differentiation stimulator	–6.64	*
Q9BRF8	CPPED1	Calcineurin-like phosphoesterase domain-containing protein 1	–1.95	0.06288
Q66K79	CPZ	Carboxypeptidase Z	–6.64	*
P29373	CRABP2	Cellular retinoic acid-binding protein 2	–1.76	0.05573
Q6UXH1	CRELD2	Cysteine-rich with EGF-like domain protein 2	–1.42	0.07416
Q9UKG9	CROT	Carnitine O-octanoyltransferase	–6.64	*
Q53ET0	CRTC2	CREB-regulated transcription coactivator 2	–1.99	0.05573
Q96CG8	CTHRC1	Collagen triple helix repeat-containing protein 1	–3.51	0.09059
Q6PD62	CTR9	RNA polymerase-associated protein CTR9 homolog / SH2 domain-binding protein 1	–6.64	*
P10619	CTSA	Cathepsin A / Lysosomal protective protein	–0.96	0.06288
P07858	CTSB	Cathepsin B	–1.37	0.06748
P43235	CTSK	Cathepsin K	–6.64	*
Q14999	CUL7	Cullin 7	–6.64	*
Q6BCY4	CYB5R2	Cytochrome b5 reductase 2	–2.05	0.09507
Q13561	DCTN2	Dynactin subunit 2	–1.54	0.07213
O94830	DDHD2	DDHD domain-containing protein 2	–6.64	*
Q7Z3D6	DGLUCY	D-glutamate cyclase	–6.64	*
Q96JB1	DNAH8	Dynein axonemal heavy chain 8	–6.64	*
Q4LDG9	DNAL1	Dynein axonemal light chain 1	–6.64	*
Q9BVM2	DPCD	Deleted in a mouse model of primary ciliary dyskinesia	–6.64	*
Q08426	EHHADH	Enoyl-CoA hydratase/3-hydroxyacyl CoA dehydrogenase / Peroxisomal bifunctional enzyme	–6.64	*
Q9Y2J2	EPB41L3	Erythrocyte membrane protein band 4.1-like 3	–6.64	*
O15197	EPHB6	Ephrin type B receptor 6 / EPH receptor B6	–6.64	*
Q16394	EXT1	Exostosin 1 / Exostosin glycosyltransferase 1	–6.64	*
Q9UBQ6	EXTL2	Exostosin-like 2 / Exostosin-like glycosyltransferase 2	–6.64	*
Q01469	FABP5	Fatty acid-binding protein 5	–1.00	0.09098
Q8NA70	FAM47B	Family with sequence similarity 47 member B	–6.64	*
Q9H4M3	FBXO44	F-box only protein 44	–6.64	*
P16591	FER	Tyrosine protein kinase Fer	–6.64	*
Q8TAL6	FIBIN	Fin bud initiation factor homolog	–6.64	*
Q14315	FLNC	Filamin C	–2.46	0.08861
P04066	FUCA1	α-L-Fucosidase 1	–6.64	*
Q8IXK2	GALNT12	Polypeptide N-acetylgalactosaminyltransferase 12	–6.64	*
O14556	GAPDHS	Sperm-specific glyceraldehyde-3-phosphate dehydrogenase	–6.64	*
P06280	GLA	α-Galactosidase A	–6.64	*
P15586	GNS	N-acetylglucosamine-6-sulfatase	–1.44	0.05573
Q9Y625	GPC6	Glypican 6	–6.64	*
P06744	GPI	Glucose-6-phosphate isomerase	–0.88	0.06748
Q9UHW5	GPN3	GPN-loop GTPase 3	–6.64	*
Q8NFJ5	GPRC5A	G protein-coupled receptor family C group 5 member A / Retinoic acid-induced protein 3	–6.64	*
P43250	GRK6	G protein-coupled receptor kinase 6	–6.64	*
Q9P0R6	GSKIP	GSK3B-interacting protein	–6.64	*
P52655	GTF2A1	General transcription factor IIA subunit 1	–6.64	*
P10915	HAPLN1	Hyaluronan and proteoglycan link protein 1	–6.64	*
Q9ULI3	HEG1	Heart development protein with EGF-like domains 1 / HEG homolog 1	–6.64	*
P31937	HIBADH	3-Hydroxyisobutyrate dehydrogenase	–1.38	0.01422
P52926	HMGA2	High mobility group AT-hook protein 2	–1.60	0.05573
O14756	HSD17B6	17-β-Hydroxysteroid dehydrogenase type 6	–1.78	0.05573
P07900	HSP90AA1	Heat shock protein 90α family class A member 1 / Heat shock 90 kDa protein 1α / Heat shock 86 kDa protein	–0.98	0.06900
P54652	HSPA2	Heat shock protein family A member 2 / Heat shock 70 kDa protein 2	–1.85	0.06810
P05362	ICAM1	Intercellular adhesion molecule 1	–2.25	0.06810
Q8IU81	IRF2BP1	Interferon regulatory factor 2-binding protein 1	–6.64	*
Q9Y4H2	IRS2	Insulin receptor substrate 2	–6.64	*
P07476	IVL	Involucrin	–6.64	*
Q9NXV2	KCTD5	Potassium channel tetramerization domain-containing protein 5	–6.64	*
Q8NEZ4	KMT2C	Lysine N-methyltransferase 2C / Myeloid/lymphoid or mixed-lineage leukemia protein 3	–6.64	*
Q08397	LOXL1	Lysyl oxidase-like protein 1 / Lysyl oxidase homolog 1	–6.64	*
P98164	LRP2	Low-density lipoprotein receptor-related protein 2	–6.64	*
Q9Y586	MAB21L2	Mab21-like 2	–6.64	*
Q9UPN3 1	MACF1	Microtubule-actin crosslinking factor 1	–6.64	*
Q96GV9	MACIR	Macrophage immunometabolism regulator	–6.64	*
P33908	MAN1A1	Mannosidase α class 1A member 1	–6.64	*
Q7Z434	MAVS	Mitochondrial antiviral signaling protein	–1.36	0.03018
Q8IYB1	MB21D2	Mab21 domain-containing protein 2	–6.64	*
Q96N66	MBOAT7	Membrane-bound O-acyltransferase domain-containing protein 7 / Lysophosphatidylinositol acyltransferase 1	–1.51	0.07552
P10620	MGST1	Microsomal glutathione S-transferase 1	–2.70	0.05575
Q9UL63	MKLN1	Muskelin 1	–0.64	0.07552
Q8NB16	MLKL	Mixed lineage kinase domain-like protein	–6.64	*
P50281	MMP14	Matrix metalloproteinase 14	–4.92	0.06970
P08253	MMP2	Matrix metalloproteinase 2 / 72 kDa type IV collagenase / Gelatinase A	–6.64	*
Q96DH6	MSI2	Musashi RNA-binding protein 2	–6.64	*
Q03426	MVK	Mevalonate kinase	–6.64	*
Q14CX7	NAA25	N-α-acetyltransferase 25, NatB auxiliary subunit	–2.59	0.09014
Q96RE7	NACC1	Nucleus accumbens-associated protein 1	–6.64	*
P43490	NAMPT	Nicotinamide phosphoribosyltransferase	–1.03	0.08070
P41271	NBL1	Neuroblastoma suppressor of tumorigenicity 1	–6.64	*
Q96TA1	NIBAN2	Niban 2 / Family with sequence similarity 129 member B / Melanoma invasion by ERK	–0.60	0.07447
Q9Y639	NPTN	Neuroplastin	–0.73	0.06288
Q9NSY0	NRBP2	Nuclear receptor-binding protein 2	–6.64	*
Q9NX40	OCIAD1	OCIA domain-containing protein 1	–1.41	0.09764
Q969R2	OSBP2	Oxysterol-binding protein 2 / Oxysterol-binding protein-related protein 4	–6.64	*
Q01804	OTUD4	OTU domain-containing protein 4 / OTU deubiquitinase 4	–6.64	*
Q7RTY7	OVCH1	Ovochymase 1	–6.64	*
Q9NXG6	P4HTM	Transmembrane prolyl 4-hydroxylase	–6.64	*
O95453	PARN	Poly(A)-specific ribonuclease	–6.64	*
Q86TB9	PATL1	PAT1-like protein 1 / PAT1 homolog 1	–6.64	*
Q9UPQ7	PDZRN3	PDZ domain-containing RING finger protein 3	–6.64	*
O96011	PEX11B	Peroxisomal membrane protein 11B / Peroxisomal biogenesis factor 11B	–2.48	0.09797
Q7Z2X4	PID1	Phosphotyrosine interaction domain-containing protein 1 / PTB-containing, cubilin and LRP1-interacting protein 1	–6.64	*
Q8N4L2	PIP4P2	Phosphatidylinositol-4,5-bisphosphate 4-phosphatase 2 / Transmembrane protein 55A	–6.64	*
P14618	PKM	Pyruvate kinase M1/2	–0.73	0.05573
P00749	PLAU	Urokinase-type plasminogen activator	–6.64	*
Q9H488	POFUT1	Protein O-fucosyltransferase 1	–0.63	0.06288
Q07864	POLE	DNA polymerase ε catalytic subunit	–6.64	*
P54098	POLG	DNA polymerase γ catalytic subunit / Mitochondrial DNA polymerase catalytic subunit	–6.64	*
Q13427	PPIG	Peptidyl-prolyl isomerase G / Cyclophilin G	–6.64	*
O60437	PPL	Periplakin	–6.64	*
P30041	PRDX6	Peroxiredoxin 6 / 1-Cys peroxiredoxin	–2.10	0.01602
Q15139	PRKD1	Serine/threonine protein kinase D1	–2.70	0.06288
Q9BZL6	PRKD2	Serine/threonine protein kinase D2	–6.64	*
O43272	PRODH	Proline dehydrogenase 1	–6.64	*
Q16557	PSG3	Pregnancy-specific β1-glycoprotein 3	–6.64	*
Q15238	PSG5	Pregnancy-specific β1-glycoprotein 5	–3.32	0.09014
P60484	PTEN	Phosphatase and tensin homolog	–6.64	*
P20962	PTMS	Parathymosin	–6.64	*
Q8N2H3	PYROXD2	Pyridine nucleotide-disulfide oxidoreductase domain-containing protein 2	–6.64	*
P20337	RAB3B	Ras-related protein Rab3B	–1.95	0.05573
P51148	RAB5C	Ras-related protein Rab5C	–0.88	0.08752
P11234	RALB	Ras-related protein RalB / Ras-like proto-oncogene B	–1.62	0.06288
Q7Z6E9	RBBP6	Retinoblastoma-binding protein 6	–6.64	*
P02753	RBP4	Retinol-binding protein 4	–6.64	*
Q8N5W9	RFLNB	Refilin B / Family with sequence similarity 101 member B	–6.64	*
Q96LZ7	RMDN2	Regulator of microtubule dynamics protein 2	–6.64	*
Q8TA86	RP9	Retinitis pigmentosa 9	–6.64	*
Q9BY42	RTF2	Replication termination factor 2	–6.64	*
Q9NQC3	RTN4	Reticulon 4 / Neurite outgrowth inhibitor	–0.68	0.05573
Q96FQ6	S100A16	S100 calcium-binding protein A16	–5.55	0.07552
Q9UIL1	SCOC	Short coiled-coil protein	–6.64	*
Q12765	SCRN1	Secernin 1	–1.16	0.09098
O75056	SDC3	Syndecan 3	–6.64	*
O76054	SEC14L2	SEC14-like lipid-binding protein 2 / Tocopherol-associated protein 1	–6.64	*
O75396	SEC22B	SEC22 vesicle-trafficking protein homolog B / Endoplasmic reticulum SNARE of 24 kDa	–1.14	0.08527
P01008	SERPINC1	Serpin family C member 1 / Antithrombin III	–6.64	*
Q8N474	SFRP1	Secreted frizzled-related protein 1	–6.64	*
Q9H788	SH2D4A	SH2 domain-containing protein 4A	–1.90	0.07386
Q9Y3L3	SH3BP1	SH3 domain-binding protein 1	–0.70	0.09039
Q4U2R8	SLC22A6	Solute carrier family 22 member 6 / Organic anion transporter 1	–1.30	0.09507
P11166	SLC2A1	Solute carrier family 2 member 1 / Glucose transporter type 1	–0.83	0.06288
P08195	SLC3A2	Solute carrier family 3 member 2 / CD98 heavy chain	–0.85	0.05591
Q96T83	SLC9A7	Solute carrier family 9 member 7 / Sodium/hydrogen exchanger 7	–6.64	*
O15105	SMAD7	Mothers against decapentaplegic homolog 7	–6.64	*
Q96H20	SNF8	SNF8 subunit of ESCRT-II	–6.64	*
Q5VWJ9	SNX30	Sorting nexin 30	–6.64	*
Q8N9S9	SNX31	Sorting nexin 31	–6.64	*
Q8TB22	SPATA20	Spermatogenesis-associated protein 20	–6.64	*
Q8NHS9	SPATA22	Spermatogenesis-associated protein 22	–1.07	0.09059
P78362	SRPK2	SRSF protein kinase 2	–5.54	0.01422
Q8N1F8	STK11IP	Serine/threonine protein kinase 11-interacting protein / LKB1-interacting protein 1	–6.64	*
Q9UEE5	STK17A	Serine/threonine protein kinase 17A / DAP kinase-related apoptosis-inducing protein kinase 1	–6.64	*
Q13043	STK4	Serine/threonine protein kinase 4 / Mammalian sterile 20-like protein kinase 1	–6.64	*
Q9UNE7	STUB1	STIP1 homology and U-box-containing protein 1 / Carboxyl terminus of HSP70-interacting protein	–0.88	0.09098
Q13277	STX3	Syntaxin 3	–6.64	*
Q8NFX7	STXBP6	Syntaxin-binding protein 6 / Amisyn	–1.34	0.09764
Q7L1I2	SV2B	Synaptic vesicle glycoprotein 2B	–6.64	*
Q9HCD6	TANC2	Tetratricopeptide repeat, ankyrin repeat and coiled-coil domain-containing protein 2	–6.64	*
Q6NXT6	TAPT1	Transmembrane anterior posterior transformation protein 1	–6.64	*
Q8IYX1	TBC1D21	TBC1 domain family member 21 / Male germ cell Rab GTPase-activating protein	–6.64	*
Q96EI5	TCEAL4	Transcription elongation factor A protein-like 4	–6.64	*
Q9UGI8	TES	Testin	–2.34	0.08861
P48307	TFPI2	Tissue factor pathway inhibitor 2	–2.57	0.07552
P02786	TFRC	Transferrin receptor	–1.67	0.05573
Q5JTD0	TJAP1	Tight junction-associated protein 1	–6.64	*
Q8N2M4	TMEM86A	Transmembrane protein 86A	–6.64	*
Q9NZR1	TMOD2	Tropomodulin 2	–6.64	*
Q5T0D9	TPRG1L	Tumor protein p63-regulated gene 1-like protein / Mossy fiber terminal-associated vertebrate-specific presynaptic protein	–6.64	*
Q96Q05	TRAPPC9	Trafficking protein particle complex subunit 9 / NIK- and IKBKB-binding protein	–6.64	*
O95361	TRIM16	Tripartite motif-containing protein 16 / Estrogen-responsive B-box protein	–6.64	*
Q9UJA5	TRMT6	tRNA methyltransferase 6 non-catalytic subunit	–6.64	*
Q9UBN4	TRPC4	Transient receptor potential canonical 4 channel	–6.64	*
Q9BZW7	TSGA10	Testis-specific gene antigen 10	–6.64	*
O14817	TSPAN4	Tetraspanin 4	–6.64	*
Q86VY4	TSPYL5	Testis-specific protein Y-encoded-like 5	–6.64	*
Q9BTX7	TTPAL	α-Tocopherol transfer protein-like	–6.64	*
Q9NUQ3	TXLNG	γ-Taxilin / Factor inhibiting ATF4-mediated transcription	–6.64	*
Q9BRA2	TXNDC17	Thioredoxin domain-containing protein 17 / Thioredoxin-related protein of 14 kDa	–1.24	0.05575
P22314	UBA1	Ubiquitin-activating enzyme E1	–0.51	0.06900
Q7Z7E8	UBE2Q1	Ubiquitin-conjugating enzyme E2 Q1	–6.64	*
P09936	UCHL1	Ubiquitin carboxyl-terminal hydrolase L1	–1.15	0.06810
Q8N6Y0	USHBP1	Usher syndrome type 1C-binding protein 1	–6.64	*
Q9UBK9	UXT	Ubiquitously expressed transcript protein / Ubiquitously expressed prefoldin-like chaperone	–6.64	*
Q96RL7	VPS13A	Vacuolar protein sorting 13 homolog A / Chorein	–6.64	*
Q9H7D7	WDR26	WD repeat-containing protein 26	–1.07	0.05573
Q8TF30	WHAMM	WASP homolog associated with actin, membranes and microtubules	–6.64	*
Q8TF74	WIPF2	WAS/WASL-interacting protein family member 2	–6.64	*
Q96QU8	XPO6	Exportin 6	–6.64	*
Q13426	XRCC4	X-ray repair cross-complementing protein 4	–6.64	*
Q5W0Z9	ZDHHC20	Zinc finger DHHC-type palmitoyltransferase 20	–6.64	*
P37275	ZEB1	Zinc finger E-box-binding homeobox 1	–6.64	*
Q5VUA4	ZNF318	Zinc finger protein 318	–6.64	*
O43149	ZZEF1	Zinc finger ZZ-type and EF-hand domain-containing protein 1	–6.64	*
1 Using the Proteome Discoverer software suite (version 2.5) and the Mascot search engine (version 2.6) for peptide identification, the LC–MS/MS-identified proteins were searched against the Swiss-Prot human database (January 2021) and the UniProt accession O94854—primary identifier of the KIAA0754 protein, encoded by the KIAA0754 gene—was attributed to one of the downregulated proteins. Accordin…
ATF4, activating transcription factor 4; ATP, adenosine triphosphate; BCL2, B cell lymphoma 2; cAMP, cyclic adenosine monophosphate; CCR4-NOT, carbon catabolite repression 4–negative on TATA-less; CD, cluster of differentiation; CoA, coenzyme A; CREB, cAMP response element-binding protein; DAP, death-associated protein; DDHD, aspartic acid (D)/aspartic acid (D)/histidine (H)/aspartic acid (D); DH…

## Sheet: All_Protein Class
Supplementary Table S3. Protein class-based functional classification of differentially expressed proteins identified in LAP1 E482A fibroblasts as compared to control fibroblasts using the PANTHER online resource [40]. From a total of 386 proteins under analysis, 271 protein class hits distributed across 22 main categories were retrieved. The PANTHER protein class term and respective term ID, the…
PANTHER protein class term	Term ID	Protein count	Upregulated proteins (gene name)	Downregulated proteins (gene name)
1. Metabolite interconversion enzyme	PC00262	53	ABAT, ADH1B, ALDH3B1, CKB, CYP1B1, FADS2, FRRS1, GALNT16, GSS, GSTM4, HEATR4, METTL7A, MFGE8, MGAT4B, NADSYN1, NDUFA4L2, NOS2, NQO1, PNPLA7, SULT1A1	ACADS, AGPAT3, AKR1B1, APRT, AS3MT, B3GAT3, CROT, CTHRC1, CYB5R2, DDHD2, DGLUCY, EHHADH, EXT1, FUCA1, GALNT12, GAPDHS, GLA, GNS, GPI, HIBADH, HSD17B6, LOXL1, MAB21L2, MB21D2, MBOAT7, MGST1, MVK, NAA25, NAMPT, PKM, PRDX6, PRODH, PYROXD2
1.1. Transferase	PC00220	22	ABAT, CKB, GALNT16, GSTM4, METTL7A, MGAT4B, SULT1A1	AGPAT3, APRT, AS3MT, B3GAT3, CROT, EXT1, GALNT12, MAB21L2, MB21D2, MBOAT7, MGST1, MVK, NAA25, NAMPT, PKM
1.1.1. Glycosyltransferase	PC00111	4	GALNT16	B3GAT3, EXT1, GALNT12
1.1.2. Kinase	PC00137	3	CKB	MVK, PKM
1.1.2.1. Amino acid kinase	PC00045	1	CKB
1.1.2.2. Carbohydrate kinase	PC00065	1		MVK
1.1.3. Acetyltransferase	PC00038	2		MBOAT7, NAA25
1.1.4. Acyltransferase	PC00042	2		AGPAT3, CROT
1.1.5. Methyltransferase	PC00155	2	METTL7A	AS3MT
1.1.6. Nucleotidyltransferase	PC00174	2		MAB21L2, MB21D2
1.1.7. Transaminase	PC00216	1	ABAT
1.2. Oxidoreductase	PC00176	21	ADH1B, ALDH3B1, CYP1B1, FADS2, FRRS1, MFGE8, NDUFA4L2, NOS2, NQO1	ACADS, AKR1B1, CTHRC1, CYB5R2, EHHADH, GAPDHS, HIBADH, HSD17B6, LOXL1, PRDX6, PRODH, PYROXD2
1.2.1. Dehydrogenase	PC00092	8	ADH1B, ALDH3B1	ACADS, EHHADH, GAPDHS, HIBADH, HSD17B6, PYROXD2
1.2.2. Reductase	PC00198	3	FRRS1	AKR1B1, CYB5R2
1.2.3. Oxidase	PC00175	2		LOXL1, PRODH
1.2.4. Oxygenase	PC00177	2	CYP1B1	CTHRC1
1.2.5. Peroxidase	PC00180	1		PRDX6
1.3. Hydrolase	PC00121	5	PNPLA7	DDHD2, FUCA1, GLA, GNS
1.3.1. Esterase	PC00097	1	PNPLA7
1.3.2. Galactosidase	PC00104	1		GLA
1.3.3. Glycosidase	PC00110	1		FUCA1
1.3.4. Phospholipase	PC00186	1		DDHD2
1.4. Ligase	PC00142	2	GSS, NADSYN1
1.5. Lyase	PC00144	2	HEATR4	DGLUCY
1.5.1. Cyclase	PC00079	1		DGLUCY
1.6. Isomerase	PC00135	1		GPI
2. Protein modifying enzyme	PC00260	47	AKTIP, ARIH2, DMD, FYN, GGT5, MAP3K5, MIPEP, PALD1, PSMB9, TINAGL1, TRIM5, TRIM65, TRIM7	ANPEP, ATG4B, CD163L1, CNOT4, CPZ, CTSA, CTSB, CTSK, FBXO44, FER, GRK6, MAN1A1, MLKL, MMP14, MMP2, NRBP2, OTUD4, OVCH1, P4HTM, PLAU, POFUT1, PRKD1, PRKD2, PTEN, RBBP6, STK17A, STK4, STUB1, TFRC, TRIM16, UBA1, UBE2Q1, UCHL1, ZDHHC20
2.1. Protease	PC00190	18	GGT5, MIPEP, PSMB9, TINAGL1	ANPEP, ATG4B, CD163L1, CPZ, CTSA, CTSB, CTSK, MMP14, MMP2, OTUD4, OVCH1, PLAU, TFRC, UCHL1
2.1.1. Cysteine protease	PC00081	6	TINAGL1	ATG4B, CTSB, CTSK, OTUD4, UCHL1
2.1.2. Metalloprotease	PC00153	5	MIPEP	ANPEP, MMP14, MMP2, TFRC
2.1.3. Serine protease	PC00203	4		CD163L1, CTSA, OVCH1, PLAU
2.2. Ubiquitin–protein ligase	PC00234	13	AKTIP, ARIH2, DMD, TRIM5, TRIM65, TRIM7	CNOT4, FBXO44, RBBP6, STUB1, TRIM16, UBA1, UBE2Q1
2.3. Non-receptor serine/threonine protein kinase	PC00167	8	MAP3K5	GRK6, MLKL, NRBP2, PRKD1, PRKD2, STK17A, STK4
2.4. Non-receptor tyrosine protein kinase	PC00168	2	FYN	FER
2.5. Protein phosphatase	PC00195	2	PALD1	PTEN
3. Scaffold/adaptor protein	PC00226	21	CD9, KBTBD6, KCTD2, LMCD1, PALLD, RSU1, TTC28	ANKRD13A, ANKRD52, ASCC3, CAV2, CEP170B, DNAL1, GPC6, KCTD5, SNX30, SNX31, STK11IP, TANC2, TES, TSPAN4
4. Protein-binding activity modulator	PC00095	17	ARFGEF2, CCNI, GBP2, HHIP, LPP, PROCR, RRAS, TFPI	ARHGAP29, CDKN1A, CDKN2A, GPN3, RAB5C, RALB, SERPINC1, TBC1D21, TFPI2
4.1. G protein	PC00020	5	GBP2, RRAS	GPN3, RAB5C, RALB
4.1.1. Small GTPase	PC00208	4	RRAS	GPN3, RAB5C, RALB
4.1.2. Heterotrimeric G protein	PC00117	1	GBP2
4.2. Kinase modulator	PC00140	4	CCNI, LPP	CDKN1A, CDKN2A
4.2.1. Kinase inhibitor	PC00139	2		CDKN1A, CDKN2A
4.2.2. Kinase activator	PC00138	1	CCNI
4.3. G protein modulator	PC00022	3	ARFGEF2	ARHGAP29, TBC1D21
4.3.1. GTPase-activating protein	PC00257	2		ARHGAP29, TBC1D21
4.3.2. Guanyl-nucleotide exchange factor	PC00113	1	ARFGEF2
4.4. Protease inhibitor	PC00191	3	TFPI	SERPINC1, TFPI2
5. Cytoskeletal protein	PC00085	17	CALD1, CRIP1, EPB41L2, MYH11, MYL6, PKP1, PLS3, TMSB4X, TPM1, TPM4	DCTN2, DNAH8, EPB41L3, MACF1, PPL, RMDN2, TMOD2
5.1. Actin or actin-binding cytoskeletal protein	PC00041	11	CALD1, CRIP1, EPB41L2, MYH11, MYL6, PLS3, TMSB4X, TPM1, TPM4	EPB41L3, TMOD2
5.1.1. Non-motor actin-binding protein	PC00165	4	CALD1, EPB41L2, PLS3	EPB41L3
5.1.2. Actin-binding motor protein	PC00040	2	TPM1, TPM4
5.2. Microtubule or microtubule-binding cytoskeletal protein	PC00157	3		DCTN2, DNAH8, RMDN2
5.2.1. Microtubule-binding motor protein	PC00156	2		DCTN2, DNAH8
5.2.2. Non-motor microtubule-binding protein	PC00166	1		RMDN2
5.3. Intermediate filament-binding protein	PC00130	3	PKP1	MACF1, PPL
6. Gene-specific transcriptional regulator	PC00264	15	ELF1, MEF2D, NCOA5, NR2F2, PNMA2, STAT5B, TRIP4, ZNF34	ALX4, ARID3B, CRTC2, IRF2BP1, NACC1, SMAD7, ZEB1
6.1. DNA-binding transcription factor	PC00218	11	ELF1, MEF2D, NR2F2, STAT5B, ZNF34	ALX4, ARID3B, IRF2BP1, NACC1, SMAD7, ZEB1
6.1.1. Zinc finger transcription factor	PC00244	5	NR2F2, ZNF34	IRF2BP1, NACC1, ZEB1
6.1.2. Helix-turn-helix transcription factor	PC00116	2	ELF1	ALX4
6.1.3. MADS-box transcription factor	PC00250	1	MEF2D
6.2. Transcription cofactor	PC00217	4	NCOA5, PNMA2, TRIP4	CRTC2
7. RNA metabolism protein	PC00031	14	DCP1A, ELL2, IREB2, KHDRBS3, MARF1, RBM27, SMN1/SMN2	BICC1, CNOT8, CTR9, GTF2A1, PARN, PATL1, UXT
7.1. RNA processing factor	PC00147	6	DCP1A, KHDRBS3, SMN1/SMN2	CNOT8, PARN, PATL1
7.1.1. RNA splicing factor	PC00148	2	KHDRBS3, SMN1/SMN2
7.1.2. mRNA polyadenylation factor	PC00146	2		CNOT8, PARN
7.1.3. mRNA capping factor	PC00145	1	DCP1A
7.2. General transcription factor	PC00259	4	ELL2	CTR9, GTF2A1, UXT
8. Transporter	PC00227	14	ABCB6, AQP1, GABRP, IPO5, SLC38A10, TMEM184B	ABCC1, ATP6V0D1, ATP6V1G1, SLC22A6, SLC2A1, SLC9A7, TRPC4, TXNDC17
8.1. Primary active transporter	PC00068	4	ABCB6	ABCC1, ATP6V0D1, ATP6V1G1
8.1.1. ATP synthase	PC00002	2		ATP6V0D1, ATP6V1G1
8.1.2. ATP-binding cassette transporter	PC00003	2	ABCB6	ABCC1
8.2. Secondary carrier transporter	PC00258	4	SLC38A10	SLC22A6, SLC2A1, SLC9A7
8.2.1. Amino acid transporter	PC00046	1	SLC38A10
8.3. Ion channel	PC00133	2	GABRP	TRPC4
8.3.1. Ligand-gated ion channel	PC00141	1	GABRP
9. Transmembrane signal receptor	PC00197	9	ADGRF5, CRLF1, EPHB1, IL1RL2, LRRC32	EPHB6, GPRC5A, SDC3, SFRP1
9.1. G protein-coupled receptor	PC00021	2	ADGRF5	GPRC5A
10. Extracellular matrix protein	PC00102	8	ACAN, COL14A1, COL5A3, RELN, SPOCK1	COL18A1, CRELD2, HAPLN1
10.1. Extracellular matrix glycoprotein	PC00100	4	ACAN, RELN, SPOCK1	HAPLN1
10.2. Extracellular matrix structural protein	PC00103	4	COL14A1, COL5A3	COL18A1, CRELD2
11. DNA metabolism protein	PC00009	7	CHTF18, RFC5, XRCC1	HMGA2, POLE, POLG, XRCC4
11.1. DNA-directed DNA polymerase	PC00018	2	RFC5	POLG
11.2. Endodeoxyribonuclease	PC00093	1		HMGA2
12. Cell adhesion molecule	PC00069	7	CDH6, CELSR3, ITGA7, ITGA8	ICAM1, PSG3, PSG5
12.1. Cadherin	PC00057	2	CDH6, CELSR3
12.2. Integrin	PC00126	2	ITGA7, ITGA8
12.3. Immunoglobulin superfamily cell adhesion molecule	PC00125	1		PSG5
13. Membrane traffic protein	PC00150	7	AP1S2, BET1L, STXBP5L	OCIAD1, STX3, TXLNG, VPS13A
13.1. SNARE protein	PC00034	2	BET1L	STX3
13.2. Membrane trafficking regulatory protein	PC00151	1	STXBP5L
13.3. Vesicle coat protein	PC00235	1	AP1S2
14. Transfer/carrier protein	PC00219	7	SCAMP2	CRABP2, FABP5, OSBP2, RBP4, SEC14L2, TTPAL
15. Chaperone	PC00072	6	CRYAB, HSPB6, UQCC2	HSP90AA1, HSPA2, PPIG
15.1. HSP90 family chaperone	PC00028	1		HSP90AA1
15.2. HSP70 family chaperone	PC00027	1		HSPA2
16. Chromatin/chromatin-binding or -regulatory protein	PC00077	6	HPF1, MBD2, MORF4L2, NCOR2	TSGA10, TSPYL5
16.1. Histone modifying enzyme	PC00261	1	HPF1
17. Calcium-binding protein	PC00060	6	CALML5, CPNE7, NCALD	ANXA1, ANXA5, S100A16
17.1. Calmodulin-related	PC00061	3	CALML5, NCALD	S100A16
18. Defense/immunity protein	PC00090	5	B2M, BTN2A1, HLA-B, LGALS3BP	SH2D4A
18.1. Major histocompatibility complex protein	PC00149	2	B2M, HLA-B
18.2. Immunoglobulin receptor superfamily	PC00124	1	BTN2A1
19. Intercellular signal molecule	PC00207	2	FGG, JAG1
20. Translational protein	PC00263	1		TRMT6
20.1. Translation initiation factor	PC00224	1		TRMT6
21. Cell junction protein	PC00070	1		TJAP1
21.1. Tight junction	PC00214	1		TJAP1
22. Structural protein	PC00211	1	OLFML2B
ATP, adenosine triphosphate; DNA, deoxyribonucleic acid; GTP, guanosine triphosphate; HSP, heat shock protein; LAP1, lamina-associated polypeptide 1; MADS, MCM1/agamous/deficiens/SRF; MCM1, minichromosomal maintenance 1; mRNA, messenger RNA; NSF, N-ethylmaleimide-sensitive factor; PANTHER, Protein ANalysis THrough Evolutionary Relationships; RNA, ribonucleic acid; SNAP, soluble NSF attachment pro…

## Sheet: All_GO+Pathways
Supplementary Table S4. Functional enrichment analysis of differentially expressed proteins identified in LAP1 E482A fibroblasts as compared to control fibroblasts (386 proteins) using the STRING database [41]. Enriched terms of GO biological process, GO molecular function, GO cellular component and Reactome pathways, their respective term ID, the number of associated proteins in the network vers…
Term description	Term ID	Protein count (network / genome)	Strength	p-value	Upregulated proteins (gene name)	Downregulated proteins (gene name)
GO biological process
Regulation of ligase activity	GO:0051340	5 / 22	1.06	0.04190	TMSB4X, XRCC1	CDKN2A, SMAD7, XRCC4
Negative regulation of coagulation	GO:0050819	7 / 50	0.85	0.03700	ABAT, CD9, FGG, PROCR, TFPI	ANXA5, PLAU
Response to estradiol	GO:0032355	12 / 142	0.63	0.01980	CRYAB, GGT5, MBD2, NCOR2, NQO1, NR2F2, STAT5B, TFPI	ANXA1, BCL2L2, PTEN, SFRP1
Regulation of cell-substrate adhesion	GO:0010810	15 / 212	0.55	0.01980	FGG, FLNA, JAG1, NEDD9, RRAS, RSU1, SPOCK1, TSC1	CDKN2A, MACF1, MMP14, PLAU, PTEN, SFRP1, STK4
Response to oxygen levels	GO:0070482	24 / 379	0.51	0.00340	ABAT, AQP1, CRYAB, CXCL12, NOS2, PSMB9, TSC1, XRCC1	ATP6V0D1, ATP6V1G1, CARD16, CDKN1A, ICAM1, MMP14, MMP2, NAMPT, PKM, PLAU, POLG, PTEN, RTN4, SFRP1, SLC2A1, STUB1
Response to decreased oxygen levels	GO:0036293	20 / 354	0.46	0.01980	ABAT, AQP1, CRYAB, CXCL12, NOS2, PSMB9, TSC1, XRCC1	CARD16, ICAM1, MMP14, MMP2, NAMPT, PKM, PLAU, PTEN, RTN4, SFRP1, SLC2A1, STUB1
Blood vessel morphogenesis	GO:0048514	22 / 410	0.43	0.01980	ADGRF5, AMOT, CYP1B1, EPHB1, JAG1, MFGE8, NR2F2	ANPEP, COL18A1, CUL7, HEG1, LRP2, MMP14, MMP2, POFUT1, PRKD1, PRKD2, PTEN, RTN4, SMAD7, SRPK2, STK4
Neutrophil degranulation	GO:0043312	25 / 484	0.42	0.01740	ALDH3B1, ATAD3B, B2M, CALML5, HLA-B, METTL7A, PKP1, TMEM63A	ANPEP, APRT, CPPED1, CTSA, CTSB, FABP5, FUCA1, GLA, GNS, GPI, HSP90AA1, MGST1, PKM, PLAU, PRDX6, RAB5C, STK11IP
Response to oxidative stress	GO:0006979	20 / 393	0.41	0.04580	ALDH3B1, AQP1, CRYAB, CYP1B1, FYN, GSS, MAP3K5, NQO1, NUDT15, TPM1, XRCC1	ANXA1, FER, GSKIP, MGST1, MMP14, MMP2, PRDX6, PRKD1, PRODH
Exocytosis	GO:0006887	38 / 789	0.39	0.00340	ALDH3B1, ARFGEF2, ATAD3B, B2M, CALML5, CD9, FGG, FLNA, HLA-B, LGALS3BP, METTL7A, PKP1, STXBP5L, TMEM63A, TMSB4X	ANPEP, ANXA5, APRT, ARHGAP44, CPPED1, CTSA, CTSB, FABP5, FUCA1, GLA, GNS, GPI, HSP90AA1, MGST1, PKM, PLAU, PRDX6, RAB3B, RAB5C, SCRN1, STK11IP, STX3, STXBP6
Muscle structure development	GO:0061061	23 / 479	0.39	0.03920	CD9, COPS2, CRYAB, DMD, FLNB, ITGA7, ITGA8, JAG1, MEF2D, MYH11, MYL6, NR2F2, TPM1, TSC1	ALX4, CAV2, COPRS, FLNC, HEG1, LRP2, SMAD7, TMOD2, UCHL1
Regulated exocytosis	GO:0045055	32 / 697	0.37	0.01510	ALDH3B1, ATAD3B, B2M, CALML5, CD9, FGG, FLNA, HLA-B, LGALS3BP, METTL7A, PKP1, TMEM63A, TMSB4X	ANPEP, ANXA5, APRT, CPPED1, CTSA, CTSB, FABP5, FUCA1, GLA, GNS, GPI, HSP90AA1, MGST1, PKM, PLAU, PRDX6, RAB5C, STK11IP, STX3
Secretion	GO:0046903	49 / 1097	0.35	0.00200	ALDH3B1, AQP1, ARFGEF2, ATAD3B, B2M, CALML5, CCDC186, CD9, FGG, FLNA, HLA-B, LGALS3BP, METTL7A, NCOR2, NOS2, PKP1, STAT5B, STXBP5L, TMEM63A, TMSB4X	ANPEP, ANXA1, ANXA5, APRT, ARHGAP44, CPPED1, CTSA, CTSB, FABP5, FUCA1, GLA, GNS, GPI, HSP90AA1, MGST1, NIBAN2, PKM, PLAU, PRDX6, RAB3B, RAB5C, SCRN1, SERPINC1, SLC22A6, STK11IP, STX3, STXBP6, TRPC4, UBE2Q1
Secretion by cell	GO:0032940	43 / 979	0.35	0.00340	ALDH3B1, ARFGEF2, ATAD3B, B2M, CALML5, CCDC186, CD9, FGG, FLNA, HLA-B, LGALS3BP, METTL7A, NOS2, PKP1, STXBP5L, TMEM63A, TMSB4X	ANPEP, ANXA1, ANXA5, APRT, ARHGAP44, CPPED1, CTSA, CTSB, FABP5, FUCA1, GLA, GNS, GPI, HSP90AA1, MGST1, NIBAN2, PKM, PLAU, PRDX6, RAB3B, RAB5C, SCRN1, STK11IP, STX3, STXBP6, UBE2Q1
Myeloid leukocyte activation	GO:0002274	26 / 585	0.35	0.04360	ALDH3B1, ATAD3B, B2M, CALML5, HLA-B, METTL7A, PKP1, TMEM63A	ANPEP, APRT, CPPED1, CTSA, CTSB, FABP5, FUCA1, GLA, GNS, GPI, HSP90AA1, MGST1, NAMPT, PKM, PLAU, PRDX6, RAB5C, STK11IP
Actin filament-based process	GO:0030029	26 / 592	0.35	0.04650	AMOT, AQP1, CNN3, DMD, EPB41L2, FLNA, FLNB, MICALL2, MYH11, MYL6, NEDD9, PALLD, PLS3, TMSB4X, TPM1, TPM4	ANXA1, ARHGEF18, EPB41L3, FER, MKLN1, RFLNB, SH3BP1, TMOD2, WHAMM, WIPF2
Export from cell	GO:0140352	44 / 1028	0.34	0.00390	ALDH3B1, ARFGEF2, ATAD3B, B2M, CALML5, CCDC186, CD9, FGG, FLNA, HLA-B, LGALS3BP, METTL7A, NOS2, PKP1, STXBP5L, TMEM63A, TMSB4X	ABCC1, ANPEP, ANXA1, ANXA5, APRT, ARHGAP44, CPPED1, CTSA, CTSB, FABP5, FUCA1, GLA, GNS, GPI, HSP90AA1, MGST1, NIBAN2, PKM, PLAU, PRDX6, RAB3B, RAB5C, SCRN1, STK11IP, STX3, STXBP6, UBE2Q1
Tube morphogenesis	GO:0035239	28 / 656	0.34	0.04580	ADGRF5, AMOT, CYP1B1, EPHB1, HHIP, JAG1, MFGE8, NR2F2, TSC1	ANPEP, BRD2, COL18A1, CTHRC1, CUL7, HEG1, LRP2, MMP14, MMP2, POFUT1, PRKD1, PRKD2, PTEN, RTN4, SFRP1, SMAD7, SRPK2, STK4, ZEB1
Leukocyte activation involved in immune response	GO:0002366	27 / 626	0.34	0.04650	ALDH3B1, ATAD3B, B2M, CALML5, HLA-B, METTL7A, PKP1, TMEM63A, TSC1	ANPEP, APRT, CPPED1, CTSA, CTSB, FABP5, FUCA1, GLA, GNS, GPI, HSP90AA1, ICAM1, MGST1, PKM, PLAU, PRDX6, RAB5C, STK11IP
Regulation of cell adhesion	GO:0030155	30 / 712	0.33	0.03820	ABAT, CD9, CXCL12, CYP1B1, FGG, FLNA, FYN, IL1RL2, JAG1, LRRC32, NEDD9, RRAS, RSU1, SPOCK1, STAT5B, TPM1, TSC1	ANXA1, CDKN2A, ICAM1, MACF1, MMP14, PLAU, PRKD2, PTEN, SFRP1, SMAD7, STK4, STX3, TFRC
Cell adhesion	GO:0007155	38 / 925	0.32	0.01880	ACAN, CD9, CD99, CDH6, CELSR3, CNN3, COL14A1, COL5A3, CXCL12, CYP1B1, EPHB1, FGG, FLNA, ITGA7, ITGA8, LGALS3BP, LPP, MFGE8, MICALL2, NEDD9, PALLD, PKP1, RELN, SPOCK1, TSC1	ANXA1, CADM1, COL18A1, FER, GPC6, HAPLN1, ICAM1, MKLN1, NPTN, PRKD2, RTN4, STXBP6, WHAMM
Response to nitrogen compound	GO:1901698	42 / 1070	0.30	0.01880	ABAT, AQP1, CD9, CXCL12, FLNA, FYN, GSS, IPO5, JAG1, MAP3K5, NCOR2, NQO1, STAT5B, TSC1	ABCC1, AKR1B1, ANXA1, APRT, ATP6V0D1, ATP6V1G1, BCL2L2, CAV2, CDKN1A, FBXO44, FER, ICAM1, IRS2, MAVS, MGST1, MMP2, NAMPT, PKM, PTEN, RALB, RTF2, SFRP1, SLC22A6, SLC2A1, SLC3A2, STUB1, TRIM16, ZEB1
Circulatory system development	GO:0072359	34 / 872	0.30	0.04650	ACAN, ADGRF5, AMOT, CRIP1, CYP1B1, EPHB1, JAG1, MBD2, MEF2D, MFGE8, MYH11, NR2F2, TMEM65, TPM1, TSC1	ANPEP, BICC1, CDKN1A, COL18A1, CUL7, HEG1, LOXL1, LRP2, MMP14, MMP2, POFUT1, PRKD1, PRKD2, PTEN, RBP4, RTN4, SMAD7, SRPK2, STK4
Vesicle-mediated transport	GO:0016192	68 / 1805	0.28	0.00200	AKTIP, ALDH3B1, AP1S2, ARFGEF2, ATAD3B, B2M, BET1L, CALML5, CD9, FGG, FLNA, FYN, HLA-B, LGALS3BP, METTL7A, MFGE8, MICALL2, NCALD, PKP1, RBSN, RGP1, SAMD9, SCAMP2, STXBP5L, TINAGL1, TMEM63A, TMSB4X	ANPEP, ANXA1, ANXA5, APRT, ARHGAP44, CAV2, CD163L1, CPPED1, CTSA, CTSB, DCTN2, FABP5, FUCA1, GLA, GNS, GPI, HSP90AA1, HSPA2, LRP2, MACF1, MGST1, NRBP2, PKM, PLAU, PRDX6, PRKD1, RAB3B, RAB5C, SCRN1, SEC22B, SH3BP1, SNF8, SNX31, STK11IP, STX3, STXBP6, TFRC, TRAPPC9, VPS13A, WHAMM, WIPF2
Response to abiotic stimulus	GO:0009628	43 / 1147	0.28	0.02290	ABAT, AQP1, CD9, CRIP1, CRYAB, CXCL12, DMD, EPHB1, FYN, MBD2, NOS2, NQO1, NUCKS1, PSMB9, TSC1, XRCC1	AKR1B1, ANXA1, ATP6V0D1, ATP6V1G1, CARD16, CDKN1A, COL18A1, DDHD2, HSP90AA1, HSPA2, ICAM1, IVL, MMP14, MMP2, NAMPT, NPTN, PKM, PLAU, POLG, PPL, PTEN, RTN4, SFRP1, SLC2A1, STUB1, TSPYL5, XRCC4
Response to oxygen-containing compound	GO:1901700	57 / 1567	0.27	0.01160	ABAT, AQP1, B2M, CCDC186, CD9, CRYAB, CXCL12, CYP1B1, FLNA, FYN, GGT5, GSS, IPO5, JAG1, MAP3K5, MBD2, NCOR2, NOS2, NQO1, NR2F2, NUDT15, STAT5B, TFPI, TPM1, TSC1, XRCC1	ABCC1, AKR1B1, ANXA1, APRT, ATP6V0D1, ATP6V1G1, BCL2L2, CARD16, CAV2, CDKN1A, COL18A1, CTR9, FER, FIBIN, ICAM1, IRS2, LOXL1, MGST1, MMP2, NAMPT, PID1, PKM, POLG, PRKD1, PTEN, RBP4, SFRP1, SLC22A6, SLC2A1, TRIM16, ZEB1
Regulation of anatomical structure morphogenesis	GO:0022603	40 / 1095	0.27	0.04650	AMOT, AQP1, CELSR3, CXCL12, CYP1B1, FGG, FLNA, FYN, HSPB6, ITGA7, JAG1, NEDD9, PSMB9, RELN, RRAS, TPM1	ANXA1, ARHGAP44, ARHGEF18, CRABP2, CTHRC1, CUL7, DDHD2, EPB41L3, GPC6, HMGA2, ICAM1, MACF1, MKLN1, NIBAN2, PID1, PKM, PRKD1, PRKD2, PTEN, RTN4, SFRP1, TANC2, TFRC, WIPF2
Tissue development	GO:0009888	61 / 1760	0.24	0.01510	ACAN, BGN, CALML5, CD9, CNN3, COL14A1, COPS2, CRIP1, CRLF1, CYP1B1, FLNA, FLNB, HHIP, ITGA7, ITGA8, JAG1, MEF2D, MYH11, MYL6, NR2F2, PALLD, PKP1, STAT5B, TPM1, TSC1	AKR1B1, ALX4, ANXA1, BRD2, CAV2, CDKN1A, COL18A1, CRABP2, CTHRC1, CTR9, CTSB, CUL7, EXT1, FABP5, HEG1, HMGA2, ICAM1, IVL, LRP2, MMP14, MMP2, PKM, POFUT1, PPL, PRKD2, PTEN, RBBP6, RBP4, RFLNB, RTN4, SFRP1, SH3BP1, SMAD7, STK4, TAPT1, ZEB1
Reproductive process	GO:0022414	48 / 1400	0.24	0.04620	ABAT, CCDC87, CCNI, CD9, CRIP1, FLNA, GGT5, INCENP, MARF1, MBD2, MFGE8, NCOR2, NR2F2, RNF17, SPAG1, STAT5B	AKR1B1, ANXA1, BCL2L2, BRD2, CADM1, CTSB, CUL7, DPCD, GAPDHS, HSPA2, ICAM1, LRP2, MGST1, MMP14, MMP2, NAMPT, OSBP2, PARN, PSG3, PSG5, PTEN, RBP4, SFRP1, SLC2A1, SPATA20, SPATA22, STK4, TBC1D21, TSGA10, UBE2Q1, VPS13A, ZNF318
Cellular response to stress	GO:0033554	57 / 1725	0.22	0.03700	ALDH3B1, AQP1, COPS2, CRIP1, CRYAB, CYP1B1, FBXO22, HPF1, MAP3K5, MARF1, MORF4L2, NQO1, NUCKS1, NUDT15, PSMB9, RFC5, TONSL, TPM1, XRCC1	AKR1B1, ANXA1, ASCC3, ATP6V0D1, BCL2L2, CARD16, CDKN1A, CDKN2A, CNOT4, CNOT8, CUL7, EXTL2, FBXO44, FER, GSKIP, HMGA2, HSP90AA1, HSPA2, ICAM1, MGST1, MMP2, POLE, POLG, PRDX6, PRKD1, PRODH, PTEN, RALB, RBBP6, RTN4, SFRP1, SLC2A1, SPATA22, STK4, STUB1, TFPI2, UBA1, XRCC4
Anatomical structure morphogenesis	GO:0009653	70 / 2165	0.21	0.01880	ACAN, ADGRF5, AMOT, AQP1, CD9, CDH6, CELSR3, COL14A1, CRIP1, CRYAB, CXCL12, CYP1B1, EPHB1, FLNA, FLNB, FYN, HHIP, ITGA7, ITGA8, JAG1, MEF2D, MFGE8, MICALL2, MYH11, NR2F2, PALLD, RELN, RRAS, TPM1, TSC1, XRCC1	ALX4, ANPEP, BRD2, COL18A1, CRABP2, CTHRC1, CTR9, CUL7, EPB41L3, EXT1, FER, HEG1, HMGA2, HSP90AA1, IRS2, LRP2, MAB21L2, MBOAT7, MMP14, MMP2, NBL1, NIBAN2, NPTN, PID1, POFUT1, PRKD1, PRKD2, PTEN, RBP4, RFLNB, RTN4, SFRP1, SH3BP1, SMAD7, SRPK2, STK4, TMOD2, UCHL1, ZEB1
Immune system process	GO:0002376	75 / 2481	0.19	0.03920	ADGRF5, ALDH3B1, AP1S2, ARIH2, ATAD3B, B2M, BTN2A1, CALML5, CD99, CRIP1, CXCL12, DCAF1, EPHB1, FLNA, FLNB, FYN, GBP2, HLA-B, IL1RL2, IRAK1BP1, IREB2, JAG1, MAP3K5, METTL7A, NOS2, PARP14, PKP1, PSMB9, RRAS, STAT5B, TMEM63A, TRIM5, TSC1	ANPEP, ANXA1, APRT, CADM1, CPPED1, CTSA, CTSB, CTSK, DCTN2, FABP5, FER, FUCA1, GLA, GNS, GPI, HSP90AA1, ICAM1, MAVS, MGST1, MLKL, NAMPT, OTUD4, PKM, PLAU, PRDX6, PRKD1, PRKD2, PTMS, RAB3B, RAB5C, RTN4, SDC3, SEC22B, SERPINC1, SFRP1, SLC3A2, SRPK2, STK11IP, STK4, TFRC, WIPF2, XRCC4
Response to organic substance	GO:0010033	88 / 3011	0.17	0.03510	ABAT, AQP1, B2M, CCDC186, CD9, CRIP1, CRLF1, CRYAB, CXCL12, CYP1B1, FGG, FLNA, FLNB, FYN, GBP2, GGT5, GSS, HLA-B, IL1RL2, IPO5, JAG1, LMNB1, LRRC32, MAP3K5, MBD2, NCOR2, NOS2, NQO1, NR2F2, PSMB9, STAT5B, TFPI, TMSB4X, TRIM5, TRIP4, TSC1, XRCC1, ZFAND6	ABCC1, AKR1B1, ANXA1, ANXA5, APRT, ARHGEF18, ATP6V0D1, ATP6V1G1, BCL2L2, CARD16, CAV2, CDKN1A, CTR9, CTSB, CUL7, EXTL2, FBXO44, FER, FIBIN, HSP90AA1, HSPA2, ICAM1, IRS2, LOXL1, LRP2, MAVS, MGST1, MMP14, MMP2, NAMPT, PID1, PKM, POLG, PRKD1, PRKD2, PTEN, RALB, RBP4, RTF2, SFRP1, SLC22A6, SLC2A1, SLC3A2, SMAD7, STUB1, STX3, TFRC, TRIM16, TXNDC17, ZEB1
Regulation of biological quality	GO:0065008	114 / 4042	0.16	0.01880	ABAT, ABCB6, ADGRF5, ADH1B, AMOT, AQP1, B2M, CCDC186, CD9, CKB, CRYAB, CXCL12, CYP1B1, DCP1A, DMD, EPHB1, FGG, FLNA, FYN, GABRP, IREB2, ITGA7, NCALD, NCOA5, NCOR2, NOS2, NQO1, NR2F2, NUCKS1, PPP3R1, PROCR, PSMB9, RBSN, RELN, RFC5, STAT5B, SULT1A1, STXBP5L, TFPI, TMSB4X, TONSL, TPM1, TSC1, UQCC2, XRCC1	ABCC1, AKR1B1, ANXA1, ANXA5, APRT, ARHGAP44, ARHGEF18, ATP6V0D1, ATP6V1G1, BCL2L2, CAV2, CDKN1A, CDKN2A, CRABP2, CRTC2, CTSA, CTSB, CTSK, EPB41L3, FABP5, FER, GPC6, GPI, HEG1, HSD17B6, HSP90AA1, ICAM1, IRS2, MACF1, MKLN1, NAMPT, NBL1, NIBAN2, NPTN, P4HTM, PARN, PEX11B, PID1, PLAU, POLE, POLG, PRDX6, PRKD1, PTEN, RAB3B, RBP4, RTF2, RTN4, SCOC, SERPINC1, SFRP1, SH3BP1, SLC2A1, SLC9A7, SMAD7, SNF8, …
Animal organ development	GO:0048513	92 / 3197	0.16	0.03700	ABAT, ABCB6, ACAN, ADGRF5, AQP1, ARIH2, B2M, BGN, CD9, CKB, COL14A1, COL5A3, COPS2, CRIP1, CRLF1, CRYAB, CXCL12, CYP1B1, DCAF1, DMD, EPHB1, FLNA, FLNB, FYN, HHIP, IREB2, ITGA7, ITGA8, JAG1, MBD2, MEF2D, MYH11, MYL6, NCOR2, NR2F2, PALLD, PKP1, PLS3, RELN, RRAS, SLC38A10, STAT5B, TMEM65, TPM1, TSC1, XRCC1	AKR1B1, ALX4, ANXA1, APRT, ATP6V0D1, BCL2L2, BICC1, CAV2, CDKN1A, COL18A1, COPRS, CTHRC1, CTSB, CUL7, DPCD, EXT1, HEG1, HMGA2, ICAM1, IRS2, IVL, LRP2, MAB21L2, MBOAT7, MGST1, MMP14, MMP2, NBL1, PKM, POFUT1, POLE, PPL, PTEN, RBBP6, RBP4, RFLNB, RTN4, SERPINC1, SFRP1, SLC2A1, SMAD7, STK4, TAPT1, TFRC, TRAPPC9, ZEB1
Localization	GO:0051179	155 / 5591	0.15	0.00340	ABCB6, AKTIP, ALDH3B1, AMOT, AP1S2, AQP1, ARFGEF2, ATAD3B, B2M, BET1L, CALML5, CCDC186, CD9, CD99, CELSR3, CXCL12, CYP1B1, DCP1A, DMD, EPHB1, FBXO22, FGG, FLNA, FYN, GABRP, GBP2, HLA-B, INCENP, IPO5, IREB2, ITGA8, LGALS3BP, METTL7A, MFGE8, MICALL2, MIPEP, NCALD, NCOR2, NDUFA4L2, NEDD1, NEDD9, NOS2, NR2F2, PALLD, PIP4P1, PKP1, PPP3R1, PSMB9, RBSN, RELN, RGP1, SAMD9, SCAMP2, SLC38A10, SMN1/SMN2, SP…	ABCC1, ANPEP, ANXA1, ANXA5, APRT, ARHGAP44, ATG4B, ATP6V0D1, ATP6V1G1, AVL9, BCL2L2, BOD1, CASC3, CAV2, CD163L1, CDKN1A, CPPED1, CROT, CRTC2, CTHRC1, CTSA, CTSB, CYB5R2, DCTN2, DNAH8, DPCD, EHHADH, EPB41L3, FABP5, FER, FUCA1, GAPDHS, GLA, GNS, GPC6, GPI, HEG1, HSP90AA1, HSPA2, ICAM1, LRP2, MACF1, MACIR, MBOAT7, MGST1, MMP14, NBL1, NIBAN2, NRBP2, OSBP2, PKM, PLAU, PRDX6, PRKD1, PTEN, RAB3B, RAB5C,…
System development	GO:0048731	124 / 4426	0.15	0.01510	ABAT, ABCB6, ACAN, ADGRF5, AMOT, AQP1, ARIH2, B2M, BGN, CAMSAP2, CD9, CELSR3, CKB, COL14A1, COL5A3, COPS2, CRIP1, CRLF1, CRYAB, CXCL12, CYP1B1, DCAF1, DMD, EPHB1, FLNA, FLNB, FYN, GSS, HHIP, HOXA13, IREB2, ITGA7, ITGA8, JAG1, MBD2, MEF2D, MFGE8, MICALL2, MYH11, MYL6, NCOR2, NR2F2, PALLD, PKP1, PLS3, RELN, RRAS, SLC38A10, SMN1/SMN2, SPOCK1, STAT5B, TMEM65, TPM1, TSC1, XRCC1	AKR1B1, ALX4, ANPEP, ANXA1, APRT, ARHGAP44, ATP6V0D1, BCL2L2, BICC1, BRD2, CAV2, CDKN1A, COL18A1, COPRS, CRABP2, CTHRC1, CTSB, CUL7, DPCD, EPB41L3, EXT1, HAPLN1, HEG1, HMGA2, HSP90AA1, ICAM1, IRS2, IVL, LOXL1, LRP2, MAB21L2, MACF1, MBOAT7, MGST1, MMP14, MMP2, NBL1, NIBAN2, NPTN, NRBP2, PKM, POFUT1, POLE, PPL, PRKD1, PRKD2, PTEN, RBBP6, RBP4, RFLNB, RTN4, SERPINC1, SFRP1, SLC2A1, SMAD7, SRPK2, STK…
Cellular component organization	GO:0016043	149 / 5447	0.14	0.00630	ACAN, AKTIP, AMOT, AQP1, ARFGEF2, ATAD3B, B2M, BET1L, BGN, CALML5, CAMSAP2, CD9, CDH6, CELSR3, CHTF18, CNN3, COL14A1, COL5A3, COPS2, CRYAB, CXCL12, CYP1B1, DCAF1, DMD, EPB41L2, EPHB1, FGG, FLNA, FLNB, FYN, INCENP, ITGA7, ITGA8, KCTD2, MARF1, MBD2, MFGE8, MICALL2, MIPEP, MORF4L2, MYH11, NEDD1, NEDD9, NOS2, NUCKS1, PALLD, PIP4P1, PKP1, PLS3, PPP3R1, RELN, RFC5, SAMD9, SMN1/SMN2, SPAG1, THG1L, TMSB4…	ABCC1, ANXA1, ARHGAP44, ARHGEF18, ASCC3, ATP6V0D1, ATP6V1G1, BCL2L2, BOD1, BRD2, CADM1, CAV2, CDKN2A, COL18A1, COPRS, CRABP2, CROT, CRTC2, CTHRC1, CTR9, CTSK, CUL7, DCTN2, DDHD2, DNAH8, DNAL1, EHHADH, EPB41L3, EXT1, FER, FLNC, GPC6, HAPLN1, HEG1, HMGA2, HSP90AA1, HSPA2, ICAM1, IRS2, KCTD5, KMT2C, LOXL1, LRP2, MACF1, MACIR, MKLN1, MLKL, MMP14, MMP2, NBL1, NIBAN2, NPTN, PATL1, PDZRN3, PEX11B, PID1,…
Establishment of localization	GO:0051234	121 / 4479	0.14	0.03510	ABCB6, AKTIP, ALDH3B1, AP1S2, AQP1, ARFGEF2, ATAD3B, B2M, BET1L, CALML5, CCDC186, CD9, FBXO22, FGG, FLNA, FYN, GABRP, HLA-B, INCENP, IPO5, IREB2, ITGA8, LGALS3BP, METTL7A, MFGE8, MICALL2, MIPEP, NCALD, NCOR2, NDUFA4L2, NOS2, PKP1, PPP3R1, PSMB9, RBSN, RGP1, SAMD9, SCAMP2, SLC38A10, SMN1/SMN2, STAT5B, STXBP5L, TINAGL1, TMEM63A, TMSB4X, TRIP4, TSC1, ZFAND6	ABCC1, ANPEP, ANXA1, ANXA5, APRT, ARHGAP44, ATG4B, ATP6V0D1, ATP6V1G1, BCL2L2, BOD1, CASC3, CAV2, CD163L1, CDKN1A, CPPED1, CROT, CRTC2, CTSA, CTSB, CYB5R2, DCTN2, DPCD, EHHADH, FABP5, FUCA1, GLA, GNS, GPI, HSP90AA1, HSPA2, LRP2, MACF1, MACIR, MGST1, NIBAN2, NRBP2, OSBP2, PKM, PLAU, PRDX6, PRKD1, RAB3B, RAB5C, RBP4, SCRN1, SEC22B, SERPINC1, SH3BP1, SLC22A6, SLC2A1, SLC3A2, SLC9A7, SNF8, SNX30, SNX…
Transport	GO:0006810	118 / 4353	0.14	0.03700	ABCB6, AKTIP, ALDH3B1, AP1S2, AQP1, ARFGEF2, ATAD3B, B2M, BET1L, CALML5, CCDC186, CD9, FBXO22, FGG, FLNA, FYN, GABRP, HLA-B, IPO5, IREB2, LGALS3BP, METTL7A, MFGE8, MICALL2, MIPEP, NCALD, NCOR2, NDUFA4L2, NOS2, PKP1, PPP3R1, PSMB9, RBSN, RGP1, SAMD9, SCAMP2, SLC38A10, SMN1/SMN2, STAT5B, STXBP5L, TINAGL1, TMEM63A, TMSB4X, TRIP4, TSC1, ZFAND6	ABCC1, ANPEP, ANXA1, ANXA5, APRT, ARHGAP44, ATG4B, ATP6V0D1, ATP6V1G1, BCL2L2, CASC3, CAV2, CD163L1, CDKN1A, CPPED1, CROT, CRTC2, CTSA, CTSB, CYB5R2, DCTN2, DPCD, EHHADH, FABP5, FUCA1, GLA, GNS, GPI, HSP90AA1, HSPA2, LRP2, MACF1, MACIR, MGST1, NIBAN2, NRBP2, OSBP2, PKM, PLAU, PRDX6, PRKD1, RAB3B, RAB5C, RBP4, SCRN1, SEC22B, SERPINC1, SH3BP1, SLC22A6, SLC2A1, SLC3A2, SLC9A7, SNF8, SNX30, SNX31, ST…
Cellular component organization or biogenesis	GO:0071840	151 / 5633	0.13	0.01200	ACAN, AKTIP, AMOT, AQP1, ARFGEF2, ATAD3B, B2M, BET1L, BGN, CALML5, CAMSAP2, CD9, CDH6, CELSR3, CHTF18, CNN3, COL14A1, COL5A3, COPS2, CRYAB, CXCL12, CYP1B1, DCAF1, DMD, EPB41L2, EPHB1, FGG, FLNA, FLNB, FYN, INCENP, ITGA7, ITGA8, KCTD2, MAK16, MARF1, MBD2, MFGE8, MICALL2, MIPEP, MORF4L2, MYH11, NEDD1, NEDD9, NOS2, NUCKS1, PALLD, PIP4P1, PKP1, PLS3, PPP3R1, RELN, RFC5, SAMD9, SMN1/SMN2, SPAG1, THG1L…	ABCC1, ANXA1, ARHGAP44, ARHGEF18, ASCC3, ATP6V0D1, ATP6V1G1, BCL2L2, BOD1, BRD2, CADM1, CAV2, CDKN2A, COL18A1, COPRS, CRABP2, CROT, CRTC2, CTHRC1, CTR9, CTSK, CUL7, DCTN2, DDHD2, DNAH8, DNAL1, EHHADH, EPB41L3, EXT1, FER, FLNC, GPC6, HAPLN1, HEG1, HMGA2, HSP90AA1, HSPA2, ICAM1, IRS2, KCTD5, KMT2C, LOXL1, LRP2, MACF1, MACIR, MKLN1, MLKL, MMP14, MMP2, NBL1, NIBAN2, NPTN, PATL1, PDZRN3, PEX11B, PID1,…
Developmental process	GO:0032502	154 / 5841	0.13	0.01710	ABAT, ABCB6, ACAN, ADGRF5, AMOT, AQP1, ARIH2, B2M, BGN, CALML5, CAMSAP2, CCDC87, CCNI, CD9, CDH6, CELSR3, CKB, CNN3, COL14A1, COL5A3, COPS2, CRIP1, CRLF1, CRYAB, CXCL12, CYP1B1, DCAF1, DMD, ELF1, EPHB1, FGG, FLNA, FLNB, FYN, GGT5, GSS, HHIP, HOXA13, IREB2, ITGA7, ITGA8, JAG1, LRRC32, MARF1, MBD2, MEF2D, MFGE8, MICALL2, MYH11, MYL6, NCOR2, NQO1, NR2F2, PALLD, PKP1, PLS3, RELN, RNF17, RRAS, SLC38A1…	AKR1B1, ALX4, ANPEP, ANXA1, APRT, ARHGAP44, ATP6V0D1, BCL2L2, BICC1, BRD2, CADM1, CAV2, CDKN1A, CDKN2A, COL18A1, COPRS, CRABP2, CTHRC1, CTR9, CTSB, CUL7, DPCD, EPB41L3, EPHB6, EXT1, FABP5, FER, FLNC, HAPLN1, HEG1, HMGA2, HSP90AA1, HSPA2, ICAM1, IRS2, IVL, LOXL1, LRP2, MAB21L2, MACF1, MBOAT7, MGST1, MMP14, MMP2, MSI2, NAMPT, NBL1, NIBAN2, NPTN, NRBP2, OSBP2, PID1, PKM, POFUT1, POLE, POLG, PPL, PRK…
Anatomical structure development	GO:0048856	143 / 5402	0.13	0.01980	ABAT, ABCB6, ACAN, ADGRF5, AMOT, AQP1, ARIH2, B2M, BGN, CALML5, CAMSAP2, CD9, CDH6, CELSR3, CKB, CNN3, COL14A1, COL5A3, COPS2, CRIP1, CRLF1, CRYAB, CXCL12, CYP1B1, DCAF1, DMD, EPHB1, FGG, FLNA, FLNB, FYN, GSS, HHIP, HOXA13, IREB2, ITGA7, ITGA8, JAG1, LRRC32, MARF1, MBD2, MEF2D, MFGE8, MICALL2, MYH11, MYL6, NCOR2, NR2F2, PALLD, PKP1, PLS3, RELN, RNF17, RRAS, SLC38A10, SMN1/SMN2, SPOCK1, STAT5B, TM…	AKR1B1, ALX4, ANPEP, ANXA1, APRT, ARHGAP44, ATP6V0D1, BCL2L2, BICC1, BRD2, CADM1, CAV2, CDKN1A, COL18A1, COPRS, CRABP2, CTHRC1, CTR9, CTSB, CUL7, DPCD, EPB41L3, EPHB6, EXT1, FABP5, FER, FLNC, HAPLN1, HEG1, HMGA2, HSP90AA1, HSPA2, ICAM1, IRS2, IVL, LOXL1, LRP2, MAB21L2, MACF1, MBOAT7, MGST1, MMP14, MMP2, MSI2, NBL1, NIBAN2, NPTN, NRBP2, OSBP2, PID1, PKM, POFUT1, POLE, PPL, PRKD1, PRKD2, PTEN, RBBP…
Response to stimulus	GO:0050896	198 / 8046	0.10	0.01980	ABAT, ADGRF5, ALDH3B1, AMOT, AQP1, ARFGEF2, ATAD3B, B2M, BTN2A1, CALML5, CCDC186, CD9, CDH6, CELSR3, COPS2, CPNE7, CRIP1, CRLF1, CRYAB, CXCL12, CYP1B1, DMD, EPHB1, FBXO22, FGG, FLNA, FLNB, FYN, GABRP, GBP2, GGT5, GSS, GSTM4, HHIP, HLA-B, HPF1, IL1RL2, IPO5, IRAK1BP1, ITGA7, ITGA8, JAG1, LGALS3BP, LMNB1, LRRC32, MAP3K5, MARF1, MBD2, METTL7A, MORF4L2, NCALD, NCOR2, NEDD9, NOS2, NQO1, NR2F2, NUCKS1,…	ABCC1, AKR1B1, ANPEP, ANXA1, ANXA5, APRT, ARHGAP29, ARHGAP44, ARHGEF18, AS3MT, ASCC3, ATP6V0D1, ATP6V1G1, BCL2L2, CADM1, CARD16, CAV2, CDKN1A, CDKN2A, CNOT4, CNOT8, COL18A1, CPPED1, CPZ, CRABP2, CTHRC1, CTR9, CTSA, CTSB, CTSK, CUL7, DDHD2, EPHB6, EXT1, EXTL2, FABP5, FBXO44, FER, FIBIN, FUCA1, GLA, GNS, GPC6, GPI, GPRC5A, GRK6, GSKIP, HMGA2, HSP90AA1, HSPA2, ICAM1, IRS2, IVL, LOXL1, LRP2, MACF1, M…
Organic substance metabolic process	GO:0071704	189 / 7755	0.09	0.04160	ABAT, ABCB6, ACAN, ADH1B, AKTIP, ALDH3B1, ARFGEF2, ARIH2, B2M, BGN, BTN2A1, CD9, CHTF18, CKB, COPS2, CPNE7, CRYAB, CYP1B1, DCAF1, DCP1A, DMD, ELL2, EPHB1, FADS2, FBXO22, FGG, FKRP, FLNA, FYN, GALNT16, GGT5, GSS, GSTM4, HPF1, INCENP, IREB2, KBTBD6, KCTD2, KHDRBS3, LMCD1, MAK16, MAP3K5, MARF1, MBD2, MFGE8, MGAT4B, MIPEP, MORF4L2, NADSYN1, NOS2, NR2F2, NUCKS1, NUDT15, PALD1, PARP14, PIP4P1, PNPLA7, …	ABCC1, ACADS, AGPAT3, AKR1B1, ANPEP, ANXA1, APRT, AS3MT, ASCC3, ATG4B, B3GAT3, CASC3, CDKN1A, CDKN2A, CNOT4, CNOT8, COPRS, CPPED1, CPZ, CRABP2, CROT, CRTC2, CTR9, CTSA, CTSB, CTSK, CUL7, CYB5R2, DDHD2, DGLUCY, EHHADH, EPHB6, EXT1, EXTL2, FABP5, FBXO44, FER, FUCA1, GALNT12, GAPDHS, GLA, GNS, GPC6, GPI, GRK6, GTF2A1, HEG1, HIBADH, HMGA2, HSD17B6, HSP90AA1, IRF2BP1, IRS2, IVL, KCTD5, KMT2C, LOXL1, L…
Cellular process	GO:0009987	331 / 15024	0.05	0.01160	ABAT, ABCB6, ACAN, ADGRF5, ADH1B, AKTIP, ALDH3B1, AMOT, AP1S2, AQP1, ARFGEF2, ARIH2, ATAD3B, B2M, BET1L, BGN, BTN2A1, CALML5, CAMSAP2, CCDC186, CCDC87, CCNI, CD9, CD99, CDH6, CELSR3, CHTF18, CKB, CNN3, COL14A1, COL5A3, COPS2, CPNE7, CRIP1, CRLF1, CRYAB, CXCL12, CYP1B1, DCAF1, DCP1A, DMD, ELF1, ELL2, EPB41L2, EPHB1, FADS2, FBXO22, FGG, FKRP, FLNA, FLNB, FYN, GABRP, GALNT16, GBP2, GGT5, GSS, GSTM4,…	ABCC1, ACADS, AGPAT3, AKR1B1, ANPEP, ANXA1, ANXA5, APRT, ARHGAP29, ARHGAP44, ARHGEF18, AS3MT, ASCC3, ATG4B, ATP6V0D1, ATP6V1G1, AVL9, B3GAT3, BCL2L2, BOD1, BRD2, CADM1, CARD16, CASC3, CAV2, CD163L1, CDKN1A, CDKN2A, CNOT4, CNOT8, COL18A1, COPRS, CPPED1, CPZ, CRABP2, CROT, CRTC2, CTHRC1, CTR9, CTSA, CTSB, CTSK, CUL7, DCTN2, DDHD2, DGLUCY, DNAH8, DNAL1, DPCD, EHHADH, EPB41L3, EPHB6, EXT1, EXTL2, FAB…
GO molecular function
Cadherin binding	GO:0045296	19 / 334	0.46	0.02590	CALD1, CDH6, CNN3, FLNA, FLNB, PKP1	ANXA1, GPRC5A, MACF1, MB21D2, NIBAN2, PKM, PPL, PRDX6, RTN4, SLC3A2, STXBP6, TES, TRPC4
Cell adhesion molecule binding	GO:0050839	28 / 538	0.42	0.00480	CALD1, CD9, CDH6, CNN3, CXCL12, FGG, FLNA, FLNB, MFGE8, PALLD, PKP1	ANXA1, GPRC5A, ICAM1, MACF1, MB21D2, MMP14, NIBAN2, NPTN, PKM, PPL, PRDX6, RTN4, SLC3A2, STXBP6, TES, TRPC4, TSPAN4
Protein homodimerization activity	GO:0042803	30 / 673	0.35	0.02200	B2M, CRYAB, FLNA, GBP2, GSS, GSTM4, HSPB6, MAP3K5, MEF2D, NOS2, NR2F2, TPM1, TPM4, TRIM5	BCL2L2, CADM1, CAV2, EXT1, FIBIN, GLA, HSP90AA1, MKLN1, PEX11B, RTN4, S100A16, SNF8, STK4, STUB1, TFRC, ZNF318
Protein-containing complex binding	GO:0044877	46 / 1216	0.28	0.01440	CAMSAP2, CD9, COL14A1, COL5A3, CRYAB, CXCL12, EPB41L2, EPHB1, FLNA, FYN, KCTD2, MARF1, MFGE8, MICALL2, MYH11, NCOR2, PKP1, PLS3, RRAS, SPOCK1, TPM1, TPM4, TSC1	ATP6V0D1, BCL2L2, CDKN1A, CTSB, CTSK, DCTN2, HMGA2, HSP90AA1, ICAM1, IRS2, KCTD5, MACF1, MB21D2, MLKL, MMP14, PKM, PTEN, RBP4, SMAD7, TFRC, TSPAN4, WHAMM, WIPF2
Identical protein binding	GO:0042802	67 / 1896	0.25	0.00350	ABAT, AQP1, B2M, CRYAB, DCP1A, FGG, FLNA, FLNB, FYN, GBP2, GSS, GSTM4, HSPB6, KHDRBS3, MAP3K5, MEF2D, NOS2, NQO1, NR2F2, RNF17, SMN1/SMN2, THG1L, TPM1, TPM4, TRIM5	ANXA1, BCL2L2, C1orf50, CADM1, CARD16, CASC3, CAV2, COL18A1, DCTN2, EXT1, FABP5, FIBIN, FLNC, GLA, HSP90AA1, KCTD5, MGST1, MKLN1, MLKL, MSI2, MVK, NAMPT, NBL1, PEX11B, PKM, PRDX6, PRKD1, PTEN, RTN4, S100A16, SDC3, SERPINC1, SFRP1, SLC22A6, SLC2A1, SNF8, STK4, STUB1, TFRC, TPRG1L, XRCC4, ZNF318
Protein binding	GO:0005515	193 / 7026	0.14	4.72e-5	ABAT, AMOT, AQP1, ARFGEF2, ARIH2, B2M, BTN2A1, CALD1, CAMSAP2, CD9, CDH6, CKB, CNN3, COL5A3, CRLF1, CRYAB, CXCL12, DCAF1, DCP1A, DMD, EPB41L2, FGG, FKRP, FLNA, FLNB, FYN, GBP2, GSS, GSTM4, HHIP, HLA-B, HPF1, HSPB6, IPO5, JAG1, KCTD2, KHDRBS3, LMNB1, LRRC32, MAP3K5, MBD2, MEF2D, MFGE8, MICALL2, MYH11, NCALD, NCOR2, NEDD9, NOS2, NQO1, NR2F2, NUCKS1, PALLD, PARP14, PKP1, PLS3, PPP3R1, RBSN, RELN, RF…	ALX4, ANKRD13A, ANXA1, ARHGAP29, ARHGAP44, ARHGEF18, ATP6V1G1, BCL2L2, BOD1, BRD2, C1orf50, CADM1, CARD16, CASC3, CAV2, CDKN1A, CDKN2A, COL18A1, COPRS, CRABP2, CRTC2, CTHRC1, CTR9, CTSB, CTSK, CUL7, DCTN2, DNAH8, DNAL1, EHHADH, EPB41L3, EXT1, FABP5, FER, FIBIN, FLNC, GLA, GPI, GPRC5A, GSKIP, GTF2A1, HMGA2, HSP90AA1, HSPA2, ICAM1, IRF2BP1, IRS2, KCTD5, KMT2C, LRP2, MACF1, MAVS, MB21D2, MGST1, MKLN…
Catalytic activity	GO:0003824	149 / 5486	0.14	0.00480	ABAT, ABCB6, ADH1B, AKTIP, ALDH3B1, ARIH2, CKB, CYP1B1, DCAF1, DCP1A, EPHB1, FADS2, FBXO22, FKRP, FRRS1, FYN, GALNT16, GBP2, GGT5, GSS, GSTM4, HEATR4, HHIP, IL1RL2, IREB2, MAP3K5, MBLAC1, METTL7A, MGAT4B, MIPEP, MYH11, MYL6, NADSYN1, NOS2, NQO1, NUDT15, PALD1, PARP14, PIP4P1, PNPLA7, PPP3R1, PSMB9, RELN, RNF123, RRAS, SMS, SPAG1, SULT1A1, THG1L, TRIM5, TRIM7, XRCC1	ABCC1, ACADS, AGPAT3, AKR1B1, ANPEP, ANXA1, APRT, AS3MT, ASCC3, ATG4B, ATP6V1G1, B3GAT3, CDKN1A, CDKN2A, CNOT4, CNOT8, CPPED1, CPZ, CRELD2, CROT, CTSA, CTSB, CTSK, CYB5R2, DCTN2, DDHD2, DGLUCY, DNAH8, DNAL1, EHHADH, EPHB6, EXT1, EXTL2, FER, FUCA1, GALNT12, GAPDHS, GLA, GNS, GPI, GPN3, GRK6, HIBADH, HMGA2, HSD17B6, HSP90AA1, HSPA2, IRF2BP1, KMT2C, LOXL1, MACF1, MAN1A1, MBOAT7, MGST1, MLKL, MMP14, …
Binding	GO:0005488	290 / 12516	0.07	0.00350	ABAT, ABCB6, ACAN, ADH1B, AMOT, AQP1, ARFGEF2, ARIH2, ATAD3B, B2M, BGN, BTN2A1, CALD1, CALML5, CAMSAP2, CD9, CDH6, CELSR3, CHTF18, CKB, CNN3, COL14A1, COL5A3, CPNE7, CRIP1, CRLF1, CRYAB, CXCL12, CYP1B1, DCAF1, DCP1A, DMD, ELF1, EPB41L2, EPHB1, FGG, FKRP, FLNA, FLNB, FRRS1, FYN, GALNT16, GBP2, GSS, GSTM4, HHIP, HLA-B, HOXA13, HPF1, HSPB6, IPO5, IREB2, ITGA7, ITGA8, JAG1, KCTD2, KHDRBS3, LMCD1, LMN…	ABCC1, ACADS, ALX4, ANKRD13A, ANPEP, ANXA1, ANXA5, APRT, ARHGAP29, ARHGAP44, ARHGEF18, ARID3B, ASCC3, ATP6V0D1, ATP6V1G1, B3GAT3, BCL2L2, BICC1, BOD1, BRD2, C1orf50, CADM1, CARD16, CASC3, CAV2, CDKN1A, CDKN2A, CNOT4, CNOT8, COL18A1, COPRS, CPPED1, CPZ, CRABP2, CRELD2, CRTC2, CTHRC1, CTR9, CTSB, CTSK, CUL7, CYB5R2, DCTN2, DDHD2, DNAH8, DNAL1, EHHADH, EPB41L3, EPHB6, EXT1, EXTL2, FABP5, FER, FIBIN,…
GO cellular component
Actin filament bundle	GO:0032432	10 / 73	0.84	0.00036	AMOT, CRYAB, FLNB, LPP, MICALL2, PALLD, PLS3, TPM1, TPM4	RFLNB
Lysosomal lumen	GO:0043202	11 / 96	0.76	0.00054	ACAN, BGN	CTSA, CTSB, CTSK, FUCA1, GLA, GNS, GPC6, HSP90AA1, SDC3
Stress fiber	GO:0001725	7 / 65	0.74	0.01540	AMOT, FLNB, LPP, MICALL2, PALLD, TPM1, TPM4
Melanosome	GO:0042470	10 / 104	0.69	0.00340	MYH11	CTSB, HSP90AA1, MMP14, RAB5C, SEC22B, SLC2A1, SLC3A2, STX3, TFRC
Actin filament	GO:0005884	9 / 101	0.65	0.01110	AMOT, FLNA, FYN, MICALL2, PALLD, PLS3, TPM1, TPM4	WIPF2
Vacuolar lumen	GO:0005775	15 / 174	0.64	0.00036	ACAN, BGN	CPPED1, CTSA, CTSB, CTSK, FABP5, FUCA1, GLA, GNS, GPC6, HSP90AA1, PRDX6, SDC3, STK11IP
Azurophil granule lumen	GO:0035578	8 / 92	0.64	0.02230		CPPED1, CTSA, FABP5, FUCA1, GLA, GNS, PRDX6, STK11IP
Z disc	GO:0030018	10 / 131	0.59	0.01450	CRYAB, DMD, FBXO22, FLNA, FLNB, PALLD, SMN1/SMN2	FLNC, SLC2A1, STUB1
Azurophil granule	GO:0042582	11 / 155	0.56	0.01420		CPPED1, CTSA, FABP5, FUCA1, GLA, GNS, MGST1, PRDX6, RAB5C, STK11IP, STX3
Sarcomere	GO:0030017	14 / 207	0.54	0.00450	CRYAB, DMD, FBXO22, FLNA, FLNB, PALLD, SMN1/SMN2, TPM1, TPM4	FLNC, MMP2, SLC2A1, STUB1, TMOD2
Contractile fiber	GO:0043292	16 / 238	0.53	0.00220	CALD1, CRYAB, DMD, FBXO22, FLNA, FLNB, MYH11, PALLD, SMN1/SMN2, TPM1, TPM4	FLNC, MMP2, SLC2A1, STUB1, TMOD2
Myofibril	GO:0030016	15 / 227	0.52	0.00350	CALD1, CRYAB, DMD, FBXO22, FLNA, FLNB, PALLD, SMN1/SMN2, TPM1, TPM4	FLNC, MMP2, SLC2A1, STUB1, TMOD2
Cell-substrate junction	GO:0030055	25 / 413	0.49	0.00016	B2M, CD9, CD99, CNN3, DMD, EPB41L2, FLNA, FLNB, ITGA8, LPP, NEDD9, PALLD, PROCR, RRAS, RSU1, TPM4	ANXA1, ANXA5, CAV2, FLNC, ICAM1, MMP14, PLAU, TES, TSPAN4
Collagen-containing extracellular matrix	GO:0062023	24 / 396	0.49	0.00024	ACAN, BGN, COL14A1, COL5A3, CXCL12, FGG, LGALS3BP, MFGE8, SBSPON, TINAGL1	ANXA1, ANXA5, COL18A1, CTHRC1, CTSB, GPC6, HAPLN1, ICAM1, LOXL1, MMP2, PKM, SDC3, SERPINC1, SFRP1
Focal adhesion	GO:0005925	24 / 405	0.48	0.00033	B2M, CD9, CD99, CNN3, EPB41L2, FLNA, FLNB, ITGA8, LPP, NEDD9, PALLD, PROCR, RRAS, RSU1, TPM4	ANXA1, ANXA5, CAV2, FLNC, ICAM1, MMP14, PLAU, TES, TSPAN4
External side of plasma membrane	GO:0009897	19 / 331	0.46	0.00290	AMOT, B2M, BTN2A1, CD9, CRLF1, CXCL12, FGG, MAP3K5, MFGE8	ANPEP, ANXA1, ANXA5, CD163L1, CTSB, CTSK, HEG1, ICAM1, LRP2, TFRC
Extracellular matrix	GO:0031012	28 / 527	0.43	0.00036	ACAN, BGN, COL14A1, COL5A3, CXCL12, FGG, LGALS3BP, LRRC32, MFGE8, RELN, SBSPON, TINAGL1	ANXA1, ANXA5, COL18A1, CTHRC1, CTSB, GPC6, HAPLN1, ICAM1, LOXL1, MMP14, MMP2, PKM, SDC3, SERPINC1, SFRP1, TFPI2
Secretory granule lumen	GO:0034774	17 / 324	0.42	0.01390	B2M, FGG, LGALS3BP, TMSB4X	APRT, CPPED1, CTSA, FABP5, FUCA1, GLA, GNS, GPI, HSP90AA1, PKM, PRDX6, STK11IP, VPS13A
Anchoring junction	GO:0070161	42 / 820	0.41	6.12e-6	AMOT, B2M, CD9, CD99, CDH6, CNN3, DMD, EPB41L2, FLNA, FLNB, ITGA8, JAG1, LPP, MICALL2, NEDD9, PALLD, PKP1, PROCR, RRAS, RSU1, TMEM65, TPM4	AKR1B1, ANXA1, ANXA5, CADM1, CAV2, EPB41L3, FLNC, HEG1, ICAM1, MMP14, NIBAN2, PLAU, PPL, SH3BP1, SLC2A1, STX3, STXBP6, TES, TJAP1, TSPAN4
Actin cytoskeleton	GO:0015629	24 / 477	0.41	0.00240	AMOT, CALD1, CNN3, CRYAB, EPB41L2, FLNA, FLNB, FYN, GBP2, LPP, MICALL2, MYH11, MYL6, NCOA5, PALLD, PLS3, TPM1, TPM4	DCTN2, MACF1, RFLNB, SLC2A1, TMOD2, WIPF2
Cell surface	GO:0009986	39 / 824	0.38	9.54e-5	ADGRF5, AMOT, B2M, BGN, BTN2A1, CD9, CRLF1, CRYAB, CXCL12, DMD, FGG, HHIP, HLA-B, ITGA7, ITGA8, LRRC32, MAP3K5, MFGE8, PROCR, TFPI	ANPEP, ANXA1, ANXA5, CD163L1, CTSB, CTSK, GPC6, HEG1, HSP90AA1, HSPA2, ICAM1, LRP2, NPTN, PLAU, SDC3, SFRP1, SLC3A2, TFRC, TRPC4
Side of membrane	GO:0098552	24 / 531	0.36	0.00910	AMOT, B2M, BTN2A1, CD9, CRLF1, CXCL12, FGG, FYN, HLA-B, MAP3K5, MFGE8	ANPEP, ANXA1, ANXA5, CAV2, CD163L1, CTSB, CTSK, FER, HEG1, ICAM1, LRP2, PTEN, TFRC
Secretory granule	GO:0030141	37 / 845	0.35	0.00063	ALDH3B1, ATAD3B, B2M, CALML5, CD9, FGG, HLA-B, LGALS3BP, METTL7A, PKP1, STXBP5L, TMEM63A, TMSB4X	ANPEP, APRT, CAV2, CPPED1, CTSA, CTSB, FABP5, FUCA1, GLA, GNS, GPI, HSP90AA1, LOXL1, MGST1, PKM, PLAU, PRDX6, RAB3B, RAB5C, STK11IP, STX3, SV2B, TBC1D21, VPS13A
Lysosome	GO:0005764	31 / 698	0.35	0.00220	ACAN, AP1S2, BGN, PIP4P1, TINAGL1, TMEM63A	AKR1B1, ANPEP, ANXA1, ATP6V0D1, ATP6V1G1, CPPED1, CTSA, CTSB, CTSK, FABP5, FUCA1, GLA, GNS, GPC6, HSP90AA1, LRP2, MGST1, PIP4P2, PRDX6, RAB5C, SDC3, SLC3A2, STK11IP, STX3, VPS13A
Vacuole	GO:0005773	33 / 792	0.32	0.00340	ABCB6, ACAN, AP1S2, BGN, PIP4P1, TINAGL1, TMEM63A	AKR1B1, ANPEP, ANXA1, ATP6V0D1, ATP6V1G1, CPPED1, CTSA, CTSB, CTSK, FABP5, FUCA1, GLA, GNS, GPC6, HSP90AA1, LRP2, MGST1, PIP4P2, PRDX6, PRKD1, RAB5C, SDC3, SLC3A2, STK11IP, STX3, VPS13A
Extracellular exosome	GO:0070062	85 / 2099	0.31	8.58e-8	ABCB6, ALDH3B1, AQP1, B2M, BGN, CCDC180, CD9, CKB, CPNE7, CRYAB, CXCL12, EPB41L2, EPHB1, FGG, FLNA, FLNB, GSS, HLA-B, LGALS3BP, MFGE8, MYH11, MYL6, PROCR, PSMB9, RBSN, RRAS, RSU1, SCAMP2, SMS, TINAGL1, TMEM63A, TPM4	ABCC1, AKR1B1, ANPEP, ANXA1, ANXA5, APRT, ARHGEF18, ATP6V0D1, ATP6V1G1, B3GAT3, C19orf18, COL18A1, CRABP2, CRTC2, CTSA, CTSB, DCTN2, FABP5, FUCA1, GLA, GNS, GPI, GPRC5A, HSP90AA1, HSPA2, ICAM1, IVL, LRP2, MAN1A1, NAMPT, NIBAN2, PKM, PLAU, PPL, PRDX6, RAB3B, RAB5C, RALB, RBP4, S100A16, SEC14L2, SERPINC1, SFRP1, SLC22A6, SLC2A1, SLC3A2, SNF8, STX3, TBC1D21, TFRC, TPRG1L, TXNDC17, UBA1
Extracellular organelle	GO:0043230	86 / 2126	0.31	8.58e-8	ABCB6, ALDH3B1, AQP1, B2M, BGN, CCDC180, CD9, CKB, CPNE7, CRYAB, CXCL12, EPB41L2, EPHB1, FGG, FLNA, FLNB, GBP2, GSS, HLA-B, LGALS3BP, MFGE8, MYH11, MYL6, PROCR, PSMB9, RBSN, RRAS, RSU1, SCAMP2, SMS, TINAGL1, TMEM63A, TPM4	ABCC1, AKR1B1, ANPEP, ANXA1, ANXA5, APRT, ARHGEF18, ATP6V0D1, ATP6V1G1, B3GAT3, C19orf18, COL18A1, CRABP2, CRTC2, CTSA, CTSB, DCTN2, FABP5, FUCA1, GLA, GNS, GPI, GPRC5A, HSP90AA1, HSPA2, ICAM1, IVL, LRP2, MAN1A1, NAMPT, NIBAN2, PKM, PLAU, PPL, PRDX6, RAB3B, RAB5C, RALB, RBP4, S100A16, SEC14L2, SERPINC1, SFRP1, SLC22A6, SLC2A1, SLC3A2, SNF8, STX3, TBC1D21, TFRC, TPRG1L, TXNDC17, UBA1
Secretory vesicle	GO:0099503	40 / 1010	0.30	0.00210	ALDH3B1, ATAD3B, B2M, CALML5, CD9, FGG, HLA-B, LGALS3BP, METTL7A, PKP1, STXBP5L, TMEM63A, TMSB4X	ANPEP, APRT, ATP6V0D1, CAV2, CPPED1, CTSA, CTSB, FABP5, FUCA1, GLA, GNS, GPI, HSP90AA1, LOXL1, MGST1, PKM, PLAU, PRDX6, RAB3B, RAB5C, SEC22B, STK11IP, STX3, SV2B, TBC1D21, TPRG1L, VPS13A
Supramolecular fiber	GO:0099512	35 / 939	0.28	0.01260	AMOT, ARFGEF2, CALD1, CAMSAP2, COL5A3, CRYAB, DMD, FBXO22, FLNA, FLNB, FYN, INCENP, LMNB1, MICALL2, MYH11, PALLD, PKP1, PLS3, SMN1/SMN2, TPM1, TPM4	BOD1, CEP170B, DCTN2, DNAH8, DNAL1, FLNC, MACF1, MMP2, RMDN2, SLC2A1, STUB1, TMOD2, WHAMM, WIPF2
Vesicle membrane	GO:0012506	29 / 793	0.27	0.04100	ALDH3B1, AP1S2, ATAD3B, B2M, CD9, HLA-B, NCALD, NOS2, PIP4P1, PKP1, TMEM63A	ANPEP, ANXA1, ATP6V0D1, CAV2, FABP5, GPRC5A, LRP2, MGST1, PIP4P2, PLAU, RAB3B, RAB5C, SEC22B, STX3, SV2B, TFRC, TPRG1L, WHAMM
Cell junction	GO:0030054	75 / 2075	0.26	3.41e-5	ACAN, AMOT, ARFGEF2, B2M, CD9, CD99, CDH6, CNN3, CRYAB, DMD, EPB41L2, EPHB1, FLNA, FLNB, FYN, GABRP, ITGA8, JAG1, LPP, MICALL2, NEDD9, NQO1, PALLD, PKP1, PROCR, RRAS, RSU1, SPOCK1, STXBP5L, TMEM65, TPM4, TRIP4, TSC1	AKR1B1, ANXA1, ANXA5, ARHGAP44, ARHGEF18, ATP6V0D1, CADM1, CAV2, EPB41L3, FABP5, FER, FLNC, GPC6, HAPLN1, HEG1, ICAM1, MKLN1, MMP14, NACC1, NAMPT, NIBAN2, NPTN, PDZRN3, PLAU, POLG, PPL, PTEN, RAB3B, RTN4, SEC22B, SH3BP1, SLC2A1, SLC3A2, STX3, STXBP6, SV2B, TANC2, TES, TJAP1, TMOD2, TPRG1L, TSPAN4
Extracellular space	GO:0005615	104 / 3195	0.22	1.83e-5	ABCB6, ALDH3B1, AQP1, B2M, BGN, CCDC180, CD9, CKB, COL14A1, COL5A3, CPNE7, CRLF1, CRYAB, CXCL12, EPB41L2, EPHB1, FGG, FKRP, FLNA, FLNB, GSS, HLA-B, LGALS3BP, LRRC32, MFGE8, MYH11, MYL6, NCOA5, PROCR, PSMB9, RBSN, RELN, RRAS, RSU1, SCAMP2, SMS, SPOCK1, TFPI, TINAGL1, TMEM63A, TPM4	ABCC1, AKR1B1, ANPEP, ANXA1, ANXA5, APRT, ARHGEF18, ATP6V0D1, ATP6V1G1, B3GAT3, C19orf18, COL18A1, CPZ, CRABP2, CRELD2, CRTC2, CTHRC1, CTSA, CTSB, CTSK, DCTN2, FABP5, FUCA1, GLA, GNS, GPC6, GPI, GPRC5A, HSP90AA1, HSPA2, ICAM1, IVL, LOXL1, LRP2, MAN1A1, MMP14, MMP2, NAMPT, NBL1, NIBAN2, PKM, PLAU, PPL, PRDX6, RAB3B, RAB5C, RALB, RBP4, S100A16, SEC14L2, SERPINC1, SFRP1, SLC22A6, SLC2A1, SLC3A2, SNF…
Golgi apparatus	GO:0005794	52 / 1584	0.22	0.01050	ABCB6, ACAN, AP1S2, ARFGEF2, B2M, BET1L, BGN, CAMSAP2, CCDC186, CRYAB, FKRP, GALNT16, GBP2, HLA-B, HSPB6, MARF1, MGAT4B, NCALD, NEDD9, RGP1, SCAMP2, SLC38A10	AGPAT3, B3GAT3, CAV2, CRELD2, CUL7, DDHD2, EXT1, FIBIN, GALNT12, GLA, GPC6, LRP2, MACF1, MAN1A1, MMP14, NAA25, PRKD1, PRKD2, RAB3B, RMDN2, SCOC, SDC3, SEC22B, SLC2A1, SLC9A7, TJAP1, TRAPPC9, VPS13A, WHAMM, ZDHHC20
Cytosol	GO:0005829	166 / 5193	0.21	3.17e-9	ABCB6, ADH1B, AKTIP, ALDH3B1, AMOT, AP1S2, ARFGEF2, B2M, BET1L, CALD1, CAMSAP2, CHTF18, CKB, CNN3, COPS2, CRLF1, CRYAB, DCP1A, DMD, EPB41L2, EPHB1, FBXO22, FKRP, FLNA, FLNB, FYN, GBP2, GSS, GSTM4, HOXA13, HSPB6, INCENP, IREB2, KBTBD6, LPP, MAP3K5, MBD2, MICALL2, MYH11, MYL6, NADSYN1, NCALD, NEDD1, NEDD9, NOS2, NQO1, NR2F2, NUDT15, PALD1, PALLD, PARP14, PLS3, PPP3R1, PSMB9, RBSN, RGP1, RNF123, RSU…	AKR1B1, ANXA1, ANXA5, APRT, ARHGAP29, ARHGAP44, ARHGEF18, AS3MT, ASCC3, ATG4B, ATP6V1G1, BCL2L2, CASC3, CDKN1A, CDKN2A, CNOT4, CNOT8, COPRS, CPPED1, CRABP2, CROT, CUL7, DCTN2, DDHD2, EHHADH, EPB41L3, EPHB6, EXTL2, FABP5, FBXO44, FER, FLNC, GAPDHS, GPI, GTF2A1, HSP90AA1, HSPA2, IRS2, IVL, KCTD5, MAN1A1, MKLN1, MLKL, MMP14, MVK, NAA25, NAMPT, NIBAN2, OSBP2, OTUD4, PARN, PATL1, PKM, PPIG, PPL, PRDX6…
Vesicle	GO:0031982	124 / 3879	0.21	2.83e-6	ABCB6, ADGRF5, ALDH3B1, AMOT, AP1S2, AQP1, ARFGEF2, ATAD3B, B2M, BET1L, BGN, CALML5, CCDC180, CD9, CKB, CPNE7, CRYAB, CXCL12, EPB41L2, EPHB1, FGG, FLNA, FLNB, FYN, GBP2, GSS, HLA-B, LGALS3BP, METTL7A, MFGE8, MICALL2, MYH11, MYL6, NCALD, NOS2, PIP4P1, PKP1, PROCR, PSMB9, RBSN, RRAS, RSU1, SCAMP2, SMS, STXBP5L, TINAGL1, TMEM63A, TMSB4X, TPM4	ABCC1, AKR1B1, ANKRD13A, ANPEP, ANXA1, ANXA5, APRT, ARHGAP44, ARHGEF18, ATP6V0D1, ATP6V1G1, AVL9, B3GAT3, C19orf18, CAV2, COL18A1, CPPED1, CRABP2, CRTC2, CTSA, CTSB, CTSK, DCTN2, DDHD2, FABP5, FUCA1, GLA, GNS, GPI, GPRC5A, HSD17B6, HSP90AA1, HSPA2, ICAM1, IVL, LOXL1, LRP2, MAN1A1, MGST1, MMP14, NAMPT, NIBAN2, OCIAD1, PIP4P2, PKM, PLAU, PPL, PRDX6, RAB3B, RAB5C, RALB, RBP4, S100A16, SEC14L2, SEC22…
Cytoplasmic vesicle	GO:0031410	77 / 2386	0.21	0.00083	ABCB6, ADGRF5, ALDH3B1, AMOT, AP1S2, ARFGEF2, ATAD3B, B2M, BET1L, BGN, CALML5, CD9, EPHB1, FGG, FLNB, FYN, GBP2, HLA-B, LGALS3BP, METTL7A, MICALL2, MYH11, NCALD, PIP4P1, PKP1, RBSN, SCAMP2, STXBP5L, TMEM63A, TMSB4X	ANKRD13A, ANPEP, ANXA1, APRT, ARHGAP44, ATP6V0D1, AVL9, CAV2, CPPED1, CTSA, CTSB, CTSK, DDHD2, FABP5, FUCA1, GLA, GNS, GPI, GPRC5A, HSD17B6, HSP90AA1, LOXL1, LRP2, MGST1, MMP14, OCIAD1, PIP4P2, PKM, PLAU, PRDX6, RAB3B, RAB5C, SEC22B, SLC2A1, SLC3A2, SLC9A7, SNF8, SNX31, STK11IP, STX3, SV2B, TBC1D21, TFRC, TJAP1, TPRG1L, VPS13A, WHAMM
Extracellular region	GO:0005576	130 / 4166	0.20	3.84e-6	ABCB6, ACAN, ALDH3B1, AQP1, B2M, BGN, CALML5, CCDC180, CD9, CKB, COL14A1, COL5A3, CPNE7, CRLF1, CRYAB, CXCL12, EPB41L2, EPHB1, FGG, FKRP, FLNA, FLNB, GBP2, GSS, GSTM4, HHIP, HLA-B, HSPB6, JAG1, LGALS3BP, LRRC32, METTL7A, MFGE8, MYH11, MYL6, NCOA5, OLFML2B, PROCR, PSMB9, RBSN, RELN, RRAS, RSU1, SBSPON, SCAMP2, SMS, SPOCK1, TFPI, TINAGL1, TMEM63A, TMSB4X, TPM4	ABCC1, AKR1B1, ANPEP, ANXA1, ANXA5, APRT, ARHGEF18, ATP6V0D1, ATP6V1G1, B3GAT3, C19orf18, CD163L1, COL18A1, CPPED1, CPZ, CRABP2, CRELD2, CRTC2, CTHRC1, CTSA, CTSB, CTSK, DCTN2, DPCD, EPHB6, EXTL2, FABP5, FIBIN, FUCA1, GLA, GNS, GPC6, GPI, GPRC5A, HAPLN1, HEG1, HSP90AA1, HSPA2, ICAM1, IVL, LOXL1, LRP2, MAN1A1, MMP14, MMP2, NAMPT, NBL1, NIBAN2, OVCH1, PKM, PLAU, PPL, PRDX6, PSG3, PSG5, PTEN, RAB3B,…
Endomembrane system	GO:0012505	132 / 4542	0.17	9.54e-5	ABCB6, ACAN, ALDH3B1, AP1S2, AQP1, ARFGEF2, ATAD3B, B2M, BET1L, BGN, CALML5, CAMSAP2, CCDC186, CCNI, CD9, COL14A1, COL5A3, CRYAB, CYP1B1, EPHB1, FADS2, FGG, FKRP, FYN, GALNT16, GBP2, HLA-B, HSPB6, IPO5, ITGA8, LGALS3BP, LMNB1, MAP3K5, MARF1, METTL7A, MFGE8, MGAT4B, MICALL2, NCALD, NEDD9, PIP4P1, PKP1, PNPLA7, RBSN, RGP1, RNF123, SCAMP2, SLC38A10, STXBP5L, TFPI, TMEM63A, TMSB4X	AGPAT3, ANKRD13A, ANPEP, ANXA1, APRT, ARHGAP44, ATP6V0D1, AVL9, B3GAT3, CASC3, CAV2, COL18A1, CPPED1, CRABP2, CRELD2, CTSA, CTSB, CTSK, CUL7, CYB5R2, DDHD2, EXT1, EXTL2, FABP5, FIBIN, FUCA1, GALNT12, GLA, GNS, GPC6, GPI, HSD17B6, HSP90AA1, LOXL1, LRP2, MACF1, MAN1A1, MBOAT7, MGST1, MMP14, NAA25, NRBP2, OCIAD1, P4HTM, PIP4P2, PKM, PLAU, POFUT1, PRDX6, PRKD1, PRKD2, RAB3B, RAB5C, RMDN2, RP9, RTN4, …
Cytoskeleton	GO:0005856	65 / 2221	0.17	0.02780	AMOT, ARFGEF2, CALD1, CAMSAP2, CNN3, CRYAB, DMD, EPB41L2, FLNA, FLNB, FYN, GBP2, HOXA13, INCENP, LMNB1, LPP, MICALL2, MYH11, MYL6, NCOA5, NEDD1, NEDD9, NOS2, PALLD, PKP1, PLS3, PROCR, TMEM63A, TMSB4X, TPM1, TPM4, TRIP4, TSC1, TTC28, WDR13	ACADS, ARHGEF18, BOD1, CEP170B, CUL7, DCTN2, DDHD2, DNAH8, DNAL1, EPB41L3, FER, FLNC, HSPA2, IVL, MACF1, MMP14, PPL, RBBP6, RFLNB, RMDN2, SLC2A1, SMAD7, TAPT1, TBC1D21, TMOD2, TRPC4, TSGA10, UXT, WHAMM, WIPF2
Plasma membrane	GO:0005886	141 / 5314	0.13	0.00230	ABCB6, ADGRF5, ADH1B, AKTIP, ALDH3B1, AMOT, AP1S2, AQP1, ATAD3B, B2M, BGN, BTN2A1, CALD1, CD9, CD99, CDH6, CELSR3, CPNE7, CRLF1, CRYAB, CXCL12, DMD, EPB41L2, EPHB1, FADS2, FGG, FKRP, FLNA, FLNB, FYN, GABRP, GGT5, HHIP, HLA-B, IL1RL2, ITGA7, ITGA8, JAG1, LPP, LRRC32, MAP3K5, MFGE8, MICALL2, MORF4L2, NEDD1, NEDD9, NOS2, PALLD, PARP14, PIP4P1, PKP1, PLS3, PPP3R1, PROCR, RBSN, RELN, RGP1, RRAS, STXBP…	ABCC1, AGPAT3, ANKRD13A, ANPEP, ANXA1, ANXA5, ARHGAP44, ARHGEF18, ATP6V0D1, ATP6V1G1, CADM1, CAV2, CD163L1, COPRS, CPPED1, CTSB, CTSK, EPB41L3, EPHB6, FABP5, FER, FLNC, GPC6, GPI, GPRC5A, GRK6, HEG1, HSP90AA1, HSPA2, ICAM1, IRS2, IVL, LRP2, MACF1, MGST1, MLKL, MMP14, MMP2, NAMPT, NIBAN2, NPTN, PIP4P2, PLAU, POLE, PPL, PRKD1, PRKD2, PTEN, RAB3B, RAB5C, RALB, RTN4, S100A16, SDC3, SERPINC1, SFRP1, S…
Cytoplasm	GO:0005737	300 / 11428	0.12	3.06e-12	ABAT, ABCB6, ACAN, ADGRF5, ADH1B, AKTIP, ALDH3B1, AMOT, AP1S2, AQP1, ARFGEF2, ARIH2, ATAD3B, B2M, BET1L, BGN, CALD1, CALML5, CAMSAP2, CCDC186, CCNI, CD9, CD99, CHTF18, CKB, CNN3, COL14A1, COL5A3, COPS2, CPNE7, CRIP1, CRLF1, CRYAB, CXCL12, CYP1B1, DCAF1, DCP1A, DMD, EPB41L2, EPHB1, FBXO22, FGG, FKRP, FLNA, FLNB, FYN, GALNT16, GBP2, GSS, GSTM4, HHIP, HLA-B, HOXA13, HSPB6, INCENP, IPO5, IRAK1BP1, IR…	ACADS, AGPAT3, AKR1B1, ANKRD13A, ANPEP, ANXA1, ANXA5, APRT, ARHGAP29, ARHGAP44, ARHGEF18, AS3MT, ASCC3, ATG4B, ATP6V0D1, ATP6V1G1, AVL9, B3GAT3, BCL2L2, BICC1, BOD1, BRD2, CASC3, CAV2, CDKN1A, CDKN2A, CEP170B, CNOT4, CNOT8, COL18A1, COPRS, CPPED1, CRABP2, CRELD2, CROT, CRTC2, CTHRC1, CTSA, CTSB, CTSK, CUL7, DCTN2, DDHD2, DGLUCY, DNAH8, DNAL1, EHHADH, EPB41L3, EPHB6, EXT1, EXTL2, FABP5, FBXO44, FE…
Cell periphery	GO:0071944	142 / 5432	0.12	0.00360	ABCB6, ADGRF5, ADH1B, AKTIP, ALDH3B1, AMOT, AP1S2, AQP1, ATAD3B, B2M, BGN, BTN2A1, CALD1, CD9, CD99, CDH6, CELSR3, CPNE7, CRLF1, CRYAB, CXCL12, DMD, EPB41L2, EPHB1, FADS2, FGG, FKRP, FLNA, FLNB, FYN, GABRP, GGT5, HHIP, HLA-B, IL1RL2, ITGA7, ITGA8, JAG1, LPP, LRRC32, MAP3K5, MFGE8, MICALL2, MORF4L2, NEDD1, NEDD9, NOS2, PALLD, PARP14, PIP4P1, PKP1, PLS3, PPP3R1, PROCR, RBSN, RELN, RGP1, RRAS, STXBP…	ABCC1, AGPAT3, ANKRD13A, ANPEP, ANXA1, ANXA5, ARHGAP44, ARHGEF18, ATP6V0D1, ATP6V1G1, CADM1, CAV2, CD163L1, COPRS, CPPED1, CTSB, CTSK, EPB41L3, EPHB6, FABP5, FER, FLNC, GPC6, GPI, GPRC5A, GRK6, HEG1, HSP90AA1, HSPA2, ICAM1, IRS2, IVL, LRP2, MACF1, MGST1, MKLN1, MLKL, MMP14, MMP2, NAMPT, NIBAN2, NPTN, PIP4P2, PLAU, POLE, PPL, PRKD1, PRKD2, PTEN, RAB3B, RAB5C, RALB, RTN4, S100A16, SDC3, SERPINC1, S…
Membrane-bounded organelle	GO:0043227	296 / 12427	0.08	4.30e-6	ABAT, ABCB6, ACAN, ADGRF5, ADH1B, AKTIP, ALDH3B1, AMOT, AP1S2, AQP1, ARFGEF2, ARIH2, ATAD3B, B2M, BET1L, BGN, CALML5, CAMSAP2, CCDC180, CCDC186, CCNI, CD9, CHTF18, CKB, COL14A1, COL5A3, COPS2, CPNE7, CRYAB, CXCL12, CYP1B1, DCAF1, DCP1A, DMD, ELF1, ELL2, EPB41L2, EPHB1, FADS2, FBXO22, FGG, FKRP, FLNA, FLNB, FYN, GALNT16, GBP2, GSS, HHIP, HLA-B, HOXA13, HPF1, HSPB6, INCENP, IPO5, IRAK1BP1, IREB2, I…	ABCC1, ACADS, AGPAT3, AKR1B1, ALX4, ANKRD13A, ANPEP, ANXA1, ANXA5, APRT, ARHGAP44, ARHGEF18, ARID3B, ASCC3, ATP6V0D1, ATP6V1G1, AVL9, B3GAT3, BCL2L2, BRD2, C19orf18, CASC3, CAV2, CDKN1A, CDKN2A, CNOT4, CNOT8, COL18A1, COPRS, CPPED1, CRABP2, CRELD2, CROT, CRTC2, CTR9, CTSA, CTSB, CTSK, CUL7, CYB5R2, DCTN2, DDHD2, DGLUCY, DPCD, EHHADH, EXT1, EXTL2, FABP5, FER, FIBIN, FUCA1, GALNT12, GAPDHS, GLA, GN…
Intracellular organelle	GO:0043229	294 / 12528	0.08	3.37e-5	ABAT, ABCB6, ACAN, ADGRF5, ADH1B, AKTIP, ALDH3B1, AMOT, AP1S2, AQP1, ARFGEF2, ARIH2, ATAD3B, B2M, BET1L, BGN, CALD1, CALML5, CAMSAP2, CCDC186, CCNI, CD9, CHTF18, CKB, CNN3, COL14A1, COL5A3, COPS2, CPNE7, CRYAB, CXCL12, CYP1B1, DCAF1, DCP1A, DMD, ELF1, ELL2, EPB41L2, EPHB1, FBXO22, FGG, FKRP, FLNA, FLNB, FYN, GALNT16, GBP2, HHIP, HLA-B, HOXA13, HPF1, HSPB6, INCENP, IPO5, IRAK1BP1, IREB2, ITGA8, KH…	ACADS, AGPAT3, AKR1B1, ALX4, ANKRD13A, ANPEP, ANXA1, APRT, ARHGAP44, ARHGEF18, ARID3B, ASCC3, ATP6V0D1, ATP6V1G1, AVL9, B3GAT3, BCL2L2, BOD1, BRD2, CASC3, CAV2, CDKN1A, CDKN2A, CEP170B, CNOT4, CNOT8, COL18A1, COPRS, CPPED1, CRABP2, CRELD2, CROT, CRTC2, CTR9, CTSA, CTSB, CTSK, CUL7, CYB5R2, DCTN2, DDHD2, DGLUCY, DNAH8, DNAL1, DPCD, EHHADH, EPB41L3, EXT1, EXTL2, FABP5, FER, FIBIN, FLNC, FUCA1, GALN…
Intracellular membrane-bounded organelle	GO:0043231	254 / 10761	0.08	0.00083	ABAT, ABCB6, ACAN, ADH1B, AKTIP, AMOT, AP1S2, AQP1, ARFGEF2, ARIH2, ATAD3B, B2M, BET1L, BGN, CAMSAP2, CCDC186, CCNI, CHTF18, CKB, COL14A1, COL5A3, COPS2, CPNE7, CRYAB, CXCL12, CYP1B1, DCAF1, DCP1A, DMD, ELF1, ELL2, EPB41L2, EPHB1, FBXO22, FGG, FKRP, FLNA, FLNB, FYN, GALNT16, GBP2, HHIP, HLA-B, HOXA13, HPF1, HSPB6, INCENP, IPO5, IRAK1BP1, IREB2, ITGA8, KHDRBS3, LMCD1, LMNB1, LPP, LRRC32, MAK16, MA…	ACADS, AGPAT3, AKR1B1, ALX4, ANPEP, ANXA1, APRT, ARID3B, ASCC3, ATP6V0D1, ATP6V1G1, B3GAT3, BCL2L2, BRD2, CASC3, CAV2, CDKN1A, CDKN2A, CNOT4, CNOT8, COL18A1, COPRS, CPPED1, CRABP2, CRELD2, CROT, CRTC2, CTR9, CTSA, CTSB, CTSK, CUL7, CYB5R2, DDHD2, DGLUCY, DPCD, EHHADH, EXT1, EXTL2, FABP5, FER, FIBIN, FUCA1, GALNT12, GAPDHS, GLA, GNS, GPC6, GPI, GPRC5A, GSKIP, GTF2A1, HIBADH, HMGA2, HSD17B6, HSP90A…
Intracellular	GO:0005622	331 / 14276	0.07	4.89e-7	ABAT, ABCB6, ACAN, ADGRF5, ADH1B, AKTIP, ALDH3B1, AMOT, AP1S2, AQP1, ARFGEF2, ARIH2, ATAD3B, B2M, BET1L, BGN, CALD1, CALML5, CAMSAP2, CCDC186, CCNI, CD9, CD99, CHTF18, CKB, CNN3, COL14A1, COL5A3, COPS2, CPNE7, CRIP1, CRLF1, CRYAB, CXCL12, CYP1B1, DCAF1, DCP1A, DMD, ELF1, ELL2, EPB41L2, EPHB1, FBXO22, FGG, FKRP, FLNA, FLNB, FYN, GALNT16, GBP2, GSS, GSTM4, HHIP, HLA-B, HOXA13, HPF1, HSPB6, INCENP, …	ACADS, AGPAT3, AKR1B1, ALX4, ANKRD13A, ANPEP, ANXA1, ANXA5, APRT, ARHGAP29, ARHGAP44, ARHGEF18, ARID3B, AS3MT, ASCC3, ATG4B, ATP6V0D1, ATP6V1G1, AVL9, B3GAT3, BCL2L2, BICC1, BOD1, BRD2, CASC3, CAV2, CDKN1A, CDKN2A, CEP170B, CNOT4, CNOT8, COL18A1, COPRS, CPPED1, CRABP2, CRELD2, CROT, CRTC2, CTHRC1, CTR9, CTSA, CTSB, CTSK, CUL7, CYB5R2, DCTN2, DDHD2, DGLUCY, DNAH8, DNAL1, DPCD, EHHADH, EPB41L3, EPH…
Organelle	GO:0043226	315 / 13515	0.07	4.22e-6	ABAT, ABCB6, ACAN, ADGRF5, ADH1B, AKTIP, ALDH3B1, AMOT, AP1S2, AQP1, ARFGEF2, ARIH2, ATAD3B, B2M, BET1L, BGN, CALD1, CALML5, CAMSAP2, CCDC180, CCDC186, CCNI, CD9, CHTF18, CKB, CNN3, COL14A1, COL5A3, COPS2, CPNE7, CRYAB, CXCL12, CYP1B1, DCAF1, DCP1A, DMD, ELF1, ELL2, EPB41L2, EPHB1, FADS2, FBXO22, FGG, FKRP, FLNA, FLNB, FYN, GALNT16, GBP2, GSS, HHIP, HLA-B, HOXA13, HPF1, HSPB6, INCENP, IPO5, IRAK1…	ABCC1, ACADS, AGPAT3, AKR1B1, ALX4, ANKRD13A, ANPEP, ANXA1, ANXA5, APRT, ARHGAP44, ARHGEF18, ARID3B, ASCC3, ATP6V0D1, ATP6V1G1, AVL9, B3GAT3, BCL2L2, BOD1, BRD2, C19orf18, CASC3, CAV2, CDKN1A, CDKN2A, CEP170B, CNOT4, CNOT8, COL18A1, COPRS, CPPED1, CRABP2, CRELD2, CROT, CRTC2, CTR9, CTSA, CTSB, CTSK, CUL7, CYB5R2, DCTN2, DDHD2, DGLUCY, DNAH8, DNAL1, DPCD, EHHADH, EPB41L3, EXT1, EXTL2, FABP5, FER, …
Cellular anatomical entity	GO:0110165	371 / 17788	0.02	0.00340	ABAT, ABCB6, ACAN, ADGRF5, ADH1B, AKTIP, ALDH3B1, AMOT, AP1S2, AQP1, ARFGEF2, ARIH2, ATAD3B, B2M, BET1L, BGN, BTN2A1, CALD1, CALML5, CAMSAP2, CCDC180, CCDC186, CCNI, CD9, CD99, CDH6, CELSR3, CHTF18, CKB, CNN3, COL14A1, COL5A3, COPS2, CPNE7, CRIP1, CRLF1, CRYAB, CXCL12, CYP1B1, DCAF1, DCP1A, DMD, ELF1, ELL2, EPB41L2, EPHB1, FADS2, FAM174A, FBXO22, FGG, FKRP, FLNA, FLNB, FRRS1, FYN, GABRP, GALNT16,…	ABCC1, ACADS, AGPAT3, AKR1B1, ALX4, ANKRD13A, ANPEP, ANXA1, ANXA5, APRT, ARHGAP29, ARHGAP44, ARHGEF18, ARID3B, AS3MT, ASCC3, ATG4B, ATP6V0D1, ATP6V1G1, AVL9, B3GAT3, BCL2L2, BICC1, BOD1, BRD2, C19orf18, CADM1, CASC3, CAV2, CD163L1, CDKN1A, CDKN2A, CEP170B, CNOT4, CNOT8, COL18A1, COPRS, CPPED1, CPZ, CRABP2, CRELD2, CROT, CRTC2, CTHRC1, CTR9, CTSA, CTSB, CTSK, CUL7, CYB5R2, DCTN2, DDHD2, DGLUCY, DN…
Reactome pathways
Neutrophil degranulation	HSA-6798695	25 / 473	0.43	0.01640	ALDH3B1, ATAD3B, B2M, CALML5, HLA-B, METTL7A, PKP1, TMEM63A	ANPEP, APRT, CPPED1, CTSA, CTSB, FABP5, FUCA1, GLA, GNS, GPI, HSP90AA1, MGST1, PKM, PLAU, PRDX6, RAB5C, STK11IP
Immune system	HSA-168256	69 / 1956	0.25	0.00470	ALDH3B1, AP1S2, ARIH2, ATAD3B, B2M, BTN2A1, CALML5, CD99, CRLF1, DCAF1, FBXO22, FGG, FLNA, FLNB, FYN, GBP2, HLA-B, IL1RL2, KBTBD6, LMNB1, METTL7A, NOS2, PKP1, PPP3R1, PSMB9, RBSN, RNF123, STAT5B, TMEM63A, TRIM5	ANPEP, ANXA1, APRT, ATP6V0D1, ATP6V1G1, CDKN1A, CPPED1, CTSA, CTSB, CTSK, CUL7, DCTN2, FABP5, FBXO44, FUCA1, GLA, GNS, GPI, HSP90AA1, ICAM1, IRS2, MAVS, MGST1, MMP2, PKM, PLAU, PPL, PRDX6, PTEN, RAB5C, RBBP6, SEC22B, STK11IP, STUB1, STX3, UBA1, UBE2Q1, WIPF2, ZEB1
GO, Gene Ontology; LAP1, lamina-associated polypeptide 1.

## Sheet: All_Network
Supplementary Fig. S1. PPI network of differentially expressed proteins identified in LAP1 E482A fibroblasts as compared to control fibroblasts. The PPI data were retrieved from the STRING database [41] and the PPI network constructed using the Cytoscape software [42]. Green and red nodes represent, respectively, upregulated and downregulated proteins (gene name) identified by LC–MS/MS, while edg…

## Sheet: Clusters_Network
Supplementary Fig. S2. PPI subnetworks of clusters comprising differentially expressed proteins identified in LAP1 E482A fibroblasts as compared to control fibroblasts. From a total of 386 proteins under analysis, 145 proteins connected by physical interactions were grouped into 41 clusters using the MCL algorithm of the STRING database [41]; the corresponding PPI subnetworks were constructed usi…

## Sheet: Clusters
Supplementary Table S5. List of clusters comprising differentially expressed proteins identified in LAP1 E482A fibroblasts as compared to control fibroblasts. From a total of 386 proteins under analysis, 145 proteins connected by physical interactions were grouped into 41 clusters using the MCL algorithm of the STRING database [41]. For each cluster, the number of associated proteins as well as t…
Cluster	Protein count	Upregulated proteins (gene name)	Downregulated proteins (gene name)
Cluster 1	19	CCNI, COPS2, MAP3K5, NOS2, NQO1, PPP3R1, SPAG1, TSC1, TTC28	CDKN1A, CDKN2A, GRK6, HSP90AA1, HSPA2, MLKL, PKM, PTEN, STUB1, UCHL1
Cluster 2	9	CALD1, CKB, DMD, MYH11, MYL6, TPM1, TPM4	ABCC1, TMOD2
Cluster 3	8	ADH1B, ALDH3B1, CYP1B1, GGT5, GSS, GSTM4	MGST1, PRDX6
Cluster 4	8	BET1L, STXBP5L	MAN1A1, S100A16, SEC22B, STX3, STXBP6, TRAPPC9
Cluster 5	5	FLNA, FLNB, RRAS	FLNC, TES
Cluster 6	5	NCOR2, NR2F2, STAT5B	ANKRD52, IRS2
Cluster 7	5	EPHB1, FYN, NEDD9, RELN	EPHB6
Cluster 8	4	CD99, PROCR	ICAM1, SLC3A2
Cluster 9	4	BGN	COL18A1, MMP14, MMP2
Cluster 10	4	AP1S2, RBSN	GNS, RAB5C
Cluster 11	4	CHTF18, RFC5	POLE, POLG
Cluster 12	4	CD9, LGALS3BP	CUL7, TSPAN4
Cluster 13	3	ZFAND6	TXLNG, UBA1
Cluster 14	3	IPO5, NCOA5	XPO6
Cluster 15	3	DCP1A, MARF1	PATL1
Cluster 16	3	DCAF1	MKLN1, WDR26
Cluster 17	3	EPB41L2	CADM1, EPB41L3
Cluster 18	3		PSG3, PSG5, SDC3
Cluster 19	3		DCTN2, DNAH8, DNAL1
Cluster 20	3	B2M, HLA-B	TFRC
Cluster 21	2		CASC3, PPIG
Cluster 22	2	TRIP4	ASCC3
Cluster 23	2	XRCC1	XRCC4
Cluster 24	2	COL14A1, COL5A3
Cluster 25	2	FGG	PLAU
Cluster 26	2	SCAMP2	SLC9A7
Cluster 27	2	ACAN	HAPLN1
Cluster 28	2		AKR1B1, FABP5
Cluster 29	2		ATP6V0D1, ATP6V1G1
Cluster 30	2	TMEM65	RTN4
Cluster 31	2		CNOT4, CNOT8
Cluster 32	2	KCTD2	KCTD5
Cluster 33	2	CRIP1	STK4
Cluster 34	2	CRYAB, HSPB6
Cluster 35	2		GPN3, UXT
Cluster 36	2		IVL, PPL
Cluster 37	2		ARHGAP44, SH3BP1
Cluster 38	2		EXT1, EXTL2
Cluster 39	2	ITGA7, ITGA8
Cluster 40	2	PARP14	GPI
Cluster 41	2	LPP, PALLD
LAP1, lamina-associated polypeptide 1; MCL, Markov clustering.

## Sheet: Clusters 1+13+21+34_GO+Pathways
Supplementary Table S6. Functional enrichment analysis of clusters 1, 13, 21 and 34 comprising differentially expressed proteins identified in LAP1 E482A fibroblasts as compared to control fibroblasts (26 proteins) using the STRING database [41]. Enriched terms of GO biological process, GO molecular function, GO cellular component, KEGG pathways and Reactome pathways, their respective term ID, th…
Term description	Term ID	Protein count (network / genome)	Strength	p-value	Upregulated proteins (gene name)	Downregulated proteins (gene name)
GO biological process
Chaperone-mediated autophagy	GO:0061684	2 / 8	2.27	0.02320		HSP90AA1, STUB1
Negative regulation of cell size	GO:0045792	2 / 10	2.18	0.02740	TSC1	PTEN
Replicative senescence	GO:0090399	2 / 13	2.06	0.03770		CDKN1A, CDKN2A
Positive regulation of cardiac muscle cell apoptotic process	GO:0010666	2 / 13	2.06	0.03770	MAP3K5	PTEN
Nitric oxide biosynthetic process	GO:0006809	2 / 13	2.06	0.03770	NOS2, NQO1
Positive regulation of muscle cell apoptotic process	GO:0010661	3 / 27	1.92	0.00910	MAP3K5	CDKN2A, PTEN
Negative regulation of cyclin-dependent protein serine/threonine kinase activity	GO:0045736	3 / 29	1.89	0.00910		CDKN1A, CDKN2A, PTEN
Regulation of cardiac muscle cell apoptotic process	GO:0010665	3 / 35	1.81	0.01040	HSPB6, MAP3K5	PTEN
Regulation of muscle cell apoptotic process	GO:0010660	4 / 66	1.66	0.00540	HSPB6, MAP3K5	CDKN2A, PTEN
Regulation of vascular associated smooth muscle cell proliferation	GO:1904705	3 / 52	1.64	0.02090	MAP3K5	CDKN1A, PTEN
Response to ischemia	GO:0002931	3 / 56	1.61	0.02320	MAP3K5	STUB1, UCHL1
Regulation of ubiquitin-protein transferase activity	GO:0051438	3 / 58	1.59	0.02320		CDKN2A, PTEN, STUB1
Cellular response to heat	GO:0034605	3 / 60	1.58	0.02320		CDKN1A, HSP90AA1, STUB1
Regulation of cyclin-dependent protein serine/threonine kinase activity	GO:0000079	4 / 97	1.49	0.00910	CCNI	CDKN1A ,CDKN2A, PTEN
Response to heat	GO:0009408	4 / 101	1.47	0.00910		CDKN1A, HSP90AA1, HSPA2, STUB1
Protein stabilization	GO:0050821	6 / 186	1.39	0.00120	CRYAB, TSC1	CDKN1A, CDKN2A, HSP90AA1, PTEN
Negative regulation of protein serine/threonine kinase activity	GO:0071901	4 / 136	1.35	0.01520		CDKN1A, CDKN2A, PTEN, UCHL1
Regulation of protein stability	GO:0031647	7 / 293	1.25	0.00120	CRYAB, TSC1	CDKN1A, CDKN2A, HSP90AA1, PTEN, STUB1
Protein folding	GO:0006457	5 / 213	1.25	0.00910	CRYAB, HSPB6	HSP90AA1, HSPA2, PPIG
Regulation of G2/M transition of mitotic cell cycle	GO:0010389	4 / 198	1.18	0.03210		CDKN1A, CDKN2A, HSP90AA1, HSPA2
Regulation of protein ubiquitination	GO:0031396	4 / 212	1.15	0.03770		CDKN2A, HSP90AA1, PTEN, STUB1
Response to oxygen levels	GO:0070482	7 / 379	1.14	0.00220	CRYAB, NOS2, TSC1	CDKN1A, PKM, PTEN, STUB1
Aging	GO:0007568	5 / 274	1.14	0.01380	CRYAB, NQO1	CDKN1A, CDKN2A, PTEN
Response to decreased oxygen levels	GO:0036293	6 / 354	1.11	0.00910	CRYAB, NOS2, TSC1	PKM, PTEN, STUB1
Response to hypoxia	GO:0001666	5 / 342	1.04	0.02320	CRYAB, NOS2	PKM, PTEN, STUB1
Developmental growth	GO:0048589	5 / 389	0.99	0.03420	COPS2	CDKN1A, HSP90AA1, PKM, PTEN
Regulation of mitotic cell cycle phase transition	GO:1901990	5 / 416	0.96	0.03900		CDKN1A, CDKN2A, HSP90AA1, HSPA2, PTEN
Regulation of protein catabolic process	GO:0042176	5 / 415	0.96	0.03900	NOS2	CDKN2A, HSP90AA1, PTEN, STUB1
Regulation of protein serine/threonine kinase activity	GO:0071900	6 / 521	0.94	0.02090	CCNI, MAP3K5	CDKN1A, CDKN2A, PTEN, UCHL1
Response to nutrient levels	GO:0031667	5 / 449	0.92	0.04960	MAP3K5, NQO1, TSC1	CDKN1A, PKM
Regulation of protein kinase activity	GO:0045859	8 / 812	0.87	0.00910	CCNI, MAP3K5, TSC1	CDKN1A, CDKN2A, HSP90AA1, PTEN, UCHL1
Positive regulation of programmed cell death	GO:0043068	6 / 666	0.83	0.03900	MAP3K5, NQO1, PPP3R1	CDKN1A, CDKN2A, PTEN
Response to abiotic stimulus	GO:0009628	10 / 1147	0.82	0.00350	CRYAB, NOS2, NQO1, TSC1	CDKN1A, HSP90AA1, HSPA2, PKM, PTEN, STUB1
Regulation of transferase activity	GO:0051338	9 / 1036	0.82	0.00850	CCNI, MAP3K5, TSC1	CDKN1A, CDKN2A, HSP90AA1, PTEN, STUB1, UCHL1
Regulation of mitotic cell cycle	GO:0007346	6 / 676	0.82	0.03990	TTC28	CDKN1A, CDKN2A, HSP90AA1, HSPA2, PTEN
Negative regulation of catalytic activity	GO:0043086	7 / 807	0.81	0.02320	CRYAB, NQO1, TSC1	CDKN1A, CDKN2A, PTEN, UCHL1
Programmed cell death	GO:0012501	8 / 1054	0.76	0.01960	CRYAB, MAP3K5, ZFAND6	CDKN1A, CDKN2A, MLKL, PKM, PTEN
Regulation of cell cycle	GO:0051726	9 / 1230	0.74	0.01040	CCNI, TSC1, TTC28	CDKN1A, CDKN2A, HSP90AA1, HSPA2, PTEN, TXLNG
Negative regulation of cell death	GO:0060548	7 / 999	0.72	0.04580	CRYAB, HSPB6, NQO1, TSC1, ZFAND6	CDKN1A, PTEN
Negative regulation of molecular function	GO:0044092	8 / 1163	0.71	0.02420	CRYAB, NQO1, TSC1	CDKN1A, CDKN2A, PTEN, STUB1, UCHL1
Cellular response to stress	GO:0033554	11 / 1725	0.68	0.00910	COPS2, CRYAB, MAP3K5, NQO1	CDKN1A, CDKN2A, HSP90AA1, HSPA2, PTEN, STUB1, UBA1
Regulation of protein phosphorylation	GO:0001932	9 / 1459	0.67	0.02320	CCNI, MAP3K5, TSC1	CDKN1A, CDKN2A, HSP90AA1, HSPA2, PTEN, UCHL1
Positive regulation of catalytic activity	GO:0043085	9 / 1489	0.66	0.02320	MAP3K5, NOS2, TSC1	CDKN1A, CDKN2A, HSP90AA1, HSPA2, PTEN, STUB1
Regulation of cell death	GO:0010941	10 / 1696	0.65	0.01560	CRYAB, HSPB6, MAP3K5, NQO1, PPP3R1, TSC1, ZFAND6	CDKN1A, CDKN2A, PTEN
Regulation of apoptotic process	GO:0042981	9 / 1550	0.64	0.02740	CRYAB, HSPB6, MAP3K5, NQO1, PPP3R1, ZFAND6	CDKN1A, CDKN2A, PTEN
Regulation of phosphate metabolic process	GO:0019220	10 / 1816	0.62	0.02320	CCNI, MAP3K5, NOS2, TSC1	CDKN1A, CDKN2A, HSP90AA1, HSPA2, PTEN, UCHL1
Regulation of catalytic activity	GO:0050790	13 / 2386	0.61	0.00640	CCNI, CRYAB, MAP3K5, NOS2, NQO1, TSC1	CDKN1A, CDKN2A, HSP90AA1, HSPA2, PTEN, STUB1, UCHL1
Regulation of protein modification process	GO:0031399	10 / 1870	0.60	0.02320	CCNI, MAP3K5, TSC1	CDKN1A, CDKN2A, HSP90AA1, HSPA2, PTEN, STUB1, UCHL1
Cellular protein modification process	GO:0006464	14 / 3063	0.54	0.00910	COPS2, CRYAB, MAP3K5, NOS2, PPP3R1	CDKN1A, CDKN2A, GRK6, MLKL, PPIG, PTEN, STUB1, UBA1, UCHL1
Regulation of protein metabolic process	GO:0051246	13 / 2828	0.54	0.01040	CCNI, CRYAB, MAP3K5, NOS2, TSC1	CASC3, CDKN1A, CDKN2A, HSP90AA1, HSPA2, PTEN, STUB1, UCHL1
Regulation of cellular protein metabolic process	GO:0032268	12 / 2693	0.53	0.02320	CCNI, CRYAB, MAP3K5, TSC1	CASC3, CDKN1A, CDKN2A, HSP90AA1, HSPA2, PTEN, STUB1, UCHL1
Response to stress	GO:0006950	15 / 3485	0.51	0.00910	COPS2, CRYAB, MAP3K5, NOS2, NQO1	CDKN1A, CDKN2A, HSP90AA1, HSPA2, MLKL, PKM, PTEN, STUB1, UBA1, UCHL1
Cellular response to chemical stimulus	GO:0070887	12 / 2919	0.49	0.03430	MAP3K5, NOS2, NQO1, TSC1, ZFAND6	CDKN1A, HSP90AA1, HSPA2, PKM, PTEN, STUB1, UCHL1
Response to organic substance	GO:0010033	12 / 3011	0.48	0.03900	CRYAB, MAP3K5, NOS2, NQO1, TSC1, ZFAND6	CDKN1A, HSP90AA1, HSPA2, PKM, PTEN, STUB1
Protein metabolic process	GO:0019538	15 / 4251	0.42	0.02320	COPS2, CRYAB, MAP3K5, NOS2, PPP3R1	CDKN1A, CDKN2A, GRK6, HSP90AA1, MLKL, PPIG, PTEN, STUB1, UBA1, UCHL1
Cellular macromolecule metabolic process	GO:0044260	16 / 4976	0.38	0.02740	COPS2, CRYAB, MAP3K5, NOS2, PPP3R1	CASC3, CDKN1A, CDKN2A, GRK6, HSP90AA1, MLKL, PPIG, PTEN, STUB1, UBA1, UCHL1
Organonitrogen compound metabolic process	GO:1901564	16 / 5244	0.36	0.03900	COPS2, CRYAB, MAP3K5, NOS2, PPP3R1	CDKN1A, CDKN2A, GRK6, HSP90AA1, MLKL, PKM, PPIG, PTEN, STUB1, UBA1, UCHL1
Cellular response to stimulus	GO:0051716	19 / 6489	0.34	0.01600	COPS2, CRYAB, MAP3K5, NOS2, NQO1, PPP3R1, TSC1, ZFAND6	CDKN1A, CDKN2A, GRK6, HSP90AA1, HSPA2, MLKL, PKM, PTEN, STUB1, UBA1, UCHL1
GO molecular function
TPR domain binding	GO:0030911	2 / 8	2.27	0.01890		HSP90AA1, STUB1
Cyclin-dependent protein serine/threonine kinase inhibitor activity	GO:0004861	2 / 12	2.10	0.03290		CDKN1A, CDKN2A
Oxidoreductase activity, acting on NAD(P)H, heme protein as acceptor	GO:0016653	2 / 13	2.06	0.03560	NOS2, NQO1
MHC class II protein complex binding	GO:0023026	2 / 16	1.97	0.04140		HSP90AA1, PKM
Disordered domain specific binding	GO:0097718	3 / 34	1.82	0.01700		CDKN2A, HSP90AA1, HSPA2
Tau protein binding	GO:0048156	3 / 45	1.70	0.01700		HSP90AA1, HSPA2, STUB1
Cyclin-dependent protein serine/threonine kinase regulator activity	GO:0016538	3 / 48	1.67	0.01700	CCNI	CDKN1A, CDKN2A
Chaperone binding	GO:0051087	4 / 105	1.46	0.01700	HSPB6, TSC1	HSPA2, STUB1
Unfolded protein binding	GO:0051082	4 / 108	1.45	0.01700	CRYAB, HSPB6	HSP90AA1, HSPA2
Ubiquitin protein ligase binding	GO:0031625	5 / 296	1.10	0.01700		CASC3, CDKN1A, HSP90AA1, STUB1, UCHL1
Kinase binding	GO:0019900	8 / 742	0.91	0.01220	MAP3K5, TTC28	CDKN1A, CDKN2A, HSP90AA1, MLKL, PTEN, STUB1
Protein domain specific binding	GO:0019904	7 / 716	0.87	0.01700	MAP3K5, PPP3R1	CDKN2A, HSP90AA1, HSPA2, PTEN, STUB1
Protein kinase binding	GO:0019901	6 / 653	0.84	0.03560	MAP3K5	CDKN1A, CDKN2A, HSP90AA1, MLKL, PTEN
Protein homodimerization activity	GO:0042803	6 / 673	0.83	0.03880	CRYAB, HSPB6, MAP3K5, NOS2	HSP90AA1, STUB1
Identical protein binding	GO:0042802	11 / 1896	0.64	0.01700	CRYAB, HSPB6, MAP3K5, NOS2, NQO1	CASC3, HSP90AA1, MLKL, PKM, PTEN, STUB1
Enzyme binding	GO:0019899	12 / 2239	0.61	0.01700	MAP3K5, PPP3R1, TTC28	CASC3, CDKN1A, CDKN2A, HSP90AA1, HSPA2, MLKL, PTEN, STUB1, UCHL1
Catalytic activity, acting on a protein	GO:0140096	10 / 2116	0.55	0.03890	MAP3K5, PPP3R1	CDKN1A, CDKN2A, GRK6, MLKL, PPIG, PTEN, STUB1, UCHL1
Catalytic activity	GO:0003824	17 / 5486	0.37	0.01910	MAP3K5, NOS2, NQO1, PPP3R1, SPAG1	CDKN1A, CDKN2A, GRK6, HSP90AA1, HSPA2, MLKL, PKM, PPIG, PTEN, STUB1, UBA1, UCHL1
Protein binding	GO:0005515	20 / 7026	0.33	0.01700	CRYAB, HSPB6, MAP3K5, NOS2, NQO1, PPP3R1, TSC1, TTC28, ZFAND6	CASC3, CDKN1A, CDKN2A, HSP90AA1, HSPA2, MLKL, PKM, PTEN, STUB1, TXLNG, UCHL1
GO cellular component
Cytosol	GO:0005829	23 / 5193	0.52	1.07e-7	COPS2, CRYAB, HSPB6, MAP3K5, NOS2, NQO1, PPP3R1, SPAG1, TSC1, ZFAND6	CASC3, CDKN1A, CDKN2A, HSP90AA1, HSPA2, MLKL, PKM, PPIG, PTEN, STUB1, TXLNG, UBA1, UCHL1
Cytoplasm	GO:0005737	25 / 11428	0.22	0.01420	CCNI, COPS2, CRYAB, HSPB6, MAP3K5, NOS2, NQO1, PPP3R1, SPAG1, TSC1, TTC28, ZFAND6	CASC3, CDKN1A, CDKN2A, HSP90AA1, HSPA2, MLKL, PKM, PPIG, PTEN, STUB1, TXLNG, UBA1, UCHL1
KEGG pathways
Bladder cancer	hsa05219	2 / 41	1.56	0.02920		CDKN1A, CDKN2A
Platinum drug resistance	hsa01524	3 / 70	1.51	0.00820	MAP3K5	CDKN1A, CDKN2A
Melanoma	hsa05218	3 / 72	1.50	0.00820		CDKN1A, CDKN2A, PTEN
Glioma	hsa05214	3 / 72	1.50	0.00820		CDKN1A, CDKN2A, PTEN
p53 signaling pathway	hsa04115	3 / 72	1.50	0.00820		CDKN1A, CDKN2A, PTEN
Endometrial cancer	hsa05213	2 / 57	1.42	0.04890		CDKN1A, PTEN
Cellular senescence	hsa04218	5 / 150	1.40	0.00056	PPP3R1, TSC1	CDKN1A, CDKN2A, PTEN
Small cell lung cancer	hsa05222	3 / 92	1.39	0.00820	NOS2	CDKN1A, PTEN
Prostate cancer	hsa05215	3 / 96	1.37	0.00840		CDKN1A, HSP90AA1, PTEN
Protein processing in endoplasmic reticulum	hsa04141	5 / 165	1.36	0.00056	CRYAB, MAP3K5	HSP90AA1, HSPA2, STUB1
Hepatocellular carcinoma	hsa05225	4 / 160	1.27	0.00580	NQO1	CDKN1A, CDKN2A, PTEN
Fluid shear stress and atherosclerosis	hsa05418	3 / 130	1.24	0.01830	MAP3K5, NQO1	HSP90AA1
Human T-cell leukemia virus 1 infection	hsa05166	4 / 211	1.15	0.00820	PPP3R1	CDKN1A, CDKN2A, PTEN
MicroRNAs in cancer	hsa05206	3 / 160	1.15	0.02680		CDKN1A, CDKN2A, PTEN
Human cytomegalovirus infection	hsa05163	4 / 218	1.14	0.00820	PPP3R1, TSC1	CDKN1A, CDKN2A
Viral carcinogenesis	hsa05203	3 / 182	1.09	0.03430		CDKN1A, CDKN2A, PKM
Human papillomavirus infection	hsa05165	4 / 325	0.97	0.02090	TSC1	CDKN1A, PKM, PTEN
Pathways in cancer	hsa05200	6 / 517	0.94	0.00580	NOS2, NQO1	CDKN1A, CDKN2A, HSP90AA1, PTEN
PI3K-Akt signaling pathway	hsa04151	4 / 350	0.93	0.02560	TSC1	CDKN1A, HSP90AA1, PTEN
Reactome pathways
Attenuation phase	HSA-3371568	2 / 13	2.06	0.04780		HSP90AA1, HSPA2
HSF1-dependent transactivation	HSA-3371571	3 / 23	1.99	0.01150	CRYAB	HSP90AA1, HSPA2
Regulation of necroptotic cell death	HSA-5675482	3 / 29	1.89	0.01150		HSP90AA1, MLKL, STUB1
Programmed cell death	HSA-5357801	4 / 185	1.21	0.03300	PPP3R1	HSP90AA1, MLKL, STUB1
Cellular responses to stress	HSA-2262752	6 / 544	0.92	0.02950	CRYAB, MAP3K5	CDKN1A, CDKN2A, HSP90AA1, HSPA2
GO, Gene Ontology; HSF1, heat shock factor 1; KEGG, Kyoto Encyclopedia of Genes and Genomes; LAP1, lamina-associated polypeptide 1; MHC, major histocompatibility complex; NADH, nicotinamide adenine dinucleotide (reduced form); NADPH, nicotinamide adenine dinucleotide phosphate (reduced form); PI3K, phosphatidylinositol 3-kinase; RNA, ribonucleic acid; TPR, tetratricopeptide repeat.

[truncated: 29 more sheets: Cluster 2_GO+Pathways, Cluster 3_GO+Pathways, Cluster 4_GO+Pathways, Cluster 5_GO+Pathways, Cluster 6_GO+Pathways, Cluster 7_GO+Pathways, Cluster 8_GO+Pathways, Cluster 9_GO+Pathways, Cluster 10_Pathways, Cluster 11_GO+Pathways, Cluster 14_GO, Clusters 15+31_GO+Pathways, Cluster 16_GO, Cluster 18_Pathways, Cluster 19_GO+Pathways, Cluster 20_GO+Pathways, Cluster 22_GO, Cluster 23_GO, Cluster 24_GO+Pathways, Cluster 25_GO+Pathways …]
